# Supplementary material for: Decoding stage-specific functions of PRC2 in early embryogenesis uncovers roles in preimplantation development and primordial germ cell fate
Source: Nat Cell Biol. Author manuscript; Available in PMC 2026 Aug 3. (PMC13431653; doi:10.1038/s41556-026-02002-x)
Supplement: Supplementary Tables 1-7 — Supplementary Table 1. Gene lists used in this study. Supplementary Table 2. Differential expressed genes of early 2-cell, late 2-cell and morula treated with EED dTAG13 versus that treated with DMSO. Supplementary Table 3. Differential expressed genes of E4.5 ICM treated with EED dTAG13 versus that treated with DMSO. Supplementary Table 4. Bivalent genes in E3.5 ICM, E4.5 ICM, E6.5 EPI and E6.5 ExE. Supplementary Table 5. Differential expressed genes in EPI, ExE and VE of E6.5 embryo treated with EED dTAGV-1 versus the control. Supplementary Table 6. Differential expressed genes in E6.5 ExE with Esrrb zygotic KO versus wildtype E6.5 ExE. Supplementary Table 7. Oligos used in this study. [file NIHMS2193647-supplement-Supplementary_Tables_1-7.xlsx]

## Sheet: Table S1
			Supplementary Table 1. Gene lists used in this study.
major ZGA genes			minor ZGA genes			2-cell transient genes			Maternal degraded genes
gene_id	gene_type	gene_name	gene_id	gene_type	gene_name	gene_id	gene_type	gene_name	gene_id	gene_type	gene_name
ENSMUSG00000104046.1	TEC	Gm37567	ENSMUSG00000112614.1	processed_pseudogene	Gm9030	ENSMUSG00000070902.5	protein_coding	Zfp352	ENSMUSG00000078365.5	protein_coding	Mos
ENSMUSG00000061024.8	protein_coding	Rrs1	ENSMUSG00000113226.1	lncRNA	Gm47808	ENSMUSG00000070828.10	protein_coding	Zscan4f	ENSMUSG00000033161.10	protein_coding	Atp1a1
ENSMUSG00000025915.14	protein_coding	Sgk3	ENSMUSG00000112495.1	protein_coding	Gm9048	ENSMUSG00000046435.7	protein_coding	Gm13078	ENSMUSG00000051768.9	protein_coding	Xrcc1
ENSMUSG00000100205.1	processed_pseudogene	Gm4850	ENSMUSG00000058976.4	protein_coding	Usp17lc	ENSMUSG00000058976.4	protein_coding	Usp17lc	ENSMUSG00000040084.9	protein_coding	Bub1b
ENSMUSG00000100592.1	processed_pseudogene	Gm28645	ENSMUSG00000021477.9	protein_coding	Ctsl	ENSMUSG00000079029.2	protein_coding	Gm5662	ENSMUSG00000024413.14	protein_coding	Npc1
ENSMUSG00000081402.4	processed_pseudogene	Gm15455	ENSMUSG00000113847.1	lncRNA	Gm48799	ENSMUSG00000094116.1	protein_coding	Gm11237	ENSMUSG00000040548.16	protein_coding	Tex2
ENSMUSG00000037447.16	protein_coding	Arid5a	ENSMUSG00000118128.1	lncRNA	Gm50331	ENSMUSG00000090714.10	protein_coding	Zscan4d	ENSMUSG00000026977.17	protein_coding	March7
ENSMUSG00000010453.12	protein_coding	Kansl3	ENSMUSG00000112424.1	processed_pseudogene	Gm6494	ENSMUSG00000092019.4	protein_coding	Gm4027	ENSMUSG00000016552.13	protein_coding	Foxred2
ENSMUSG00000104316.1	TEC	Gm37909	ENSMUSG00000054272.6	protein_coding	Zscan4c	ENSMUSG00000096283.2	protein_coding	Gm6176	ENSMUSG00000031538.6	protein_coding	Plat
ENSMUSG00000001138.13	protein_coding	Cnnm3	ENSMUSG00000118206.1	lncRNA	Gm50358	ENSMUSG00000023882.15	protein_coding	Zfp54	ENSMUSG00000024734.8	protein_coding	Zp1
ENSMUSG00000067653.12	protein_coding	Ankrd23	ENSMUSG00000082454.3	processed_pseudogene	Gm12183	ENSMUSG00000091779.8	protein_coding	Gm21293	ENSMUSG00000018238.6	protein_coding	Gdf9
ENSMUSG00000079610.9	protein_coding	Ankrd39	ENSMUSG00000112419.1	protein_coding	Gm9044	ENSMUSG00000097550.7	protein_coding	Gm21304	ENSMUSG00000031532.6	protein_coding	Saraf
ENSMUSG00000048234.13	protein_coding	Rnf149	ENSMUSG00000112814.1	protein_coding	Gm9040	ENSMUSG00000070890.3	protein_coding	Gm12794	ENSMUSG00000030275.6	protein_coding	Etnk1
ENSMUSG00000026107.11	protein_coding	Nabp1	ENSMUSG00000112496.2	lncRNA	Gm48764	ENSMUSG00000090268.1	protein_coding	Spopfm3	ENSMUSG00000032340.8	protein_coding	Neo1
ENSMUSG00000026103.14	protein_coding	Gls	ENSMUSG00000086798.1	lncRNA	Gm16222	ENSMUSG00000095022.8	protein_coding	Gm20765	ENSMUSG00000070047.14	protein_coding	Fat1
ENSMUSG00000041426.12	protein_coding	Hibch	ENSMUSG00000109494.1	processed_pseudogene	Gm21033	ENSMUSG00000094144.8	protein_coding	Gm21312	ENSMUSG00000021975.8	protein_coding	Ints9
ENSMUSG00000026094.14	protein_coding	Stk17b	ENSMUSG00000113673.1	lncRNA	Gm47486	ENSMUSG00000025040.13	protein_coding	Fundc1	ENSMUSG00000002900.16	protein_coding	Lamb1
ENSMUSG00000046994.9	protein_coding	Mars2	ENSMUSG00000091779.8	protein_coding	Gm21293	ENSMUSG00000054272.6	protein_coding	Zscan4c	ENSMUSG00000027276.7	protein_coding	Jag1
ENSMUSG00000025971.6	protein_coding	Maip1	ENSMUSG00000095057.1	processed_pseudogene	Zfp353-ps	ENSMUSG00000082454.3	processed_pseudogene	Gm12183	ENSMUSG00000006463.13	protein_coding	Zdhhc24
ENSMUSG00000051223.14	protein_coding	Bzw1	ENSMUSG00000043073.10	protein_coding	Usp17le	ENSMUSG00000110190.1	protein_coding	Zscan4-ps2	ENSMUSG00000014601.13	protein_coding	Strip1
ENSMUSG00000079550.9	protein_coding	Mpp4	ENSMUSG00000057321.2	protein_coding	Usp17ld	ENSMUSG00000095048.7	protein_coding	Gm11239	ENSMUSG00000026289.15	protein_coding	Atg16l1
ENSMUSG00000026024.14	protein_coding	Als2	ENSMUSG00000079029.2	protein_coding	Gm5662	ENSMUSG00000072905.5	protein_coding	Gm2016	ENSMUSG00000028618.11	protein_coding	Tmem59
ENSMUSG00000041075.8	protein_coding	Fzd7	ENSMUSG00000114118.1	lncRNA	Gm48829	ENSMUSG00000095341.1	protein_coding	Gm428	ENSMUSG00000098112.8	protein_coding	Bin2
ENSMUSG00000103821.1	TEC	D430013B06Rik	ENSMUSG00000094144.8	protein_coding	Gm21312	ENSMUSG00000095683.2	protein_coding	Gm10662	ENSMUSG00000025103.8	protein_coding	Btbd1
ENSMUSG00000025958.14	protein_coding	Creb1	ENSMUSG00000095022.8	protein_coding	Gm20765	ENSMUSG00000095976.2	protein_coding	Gm5891	ENSMUSG00000037652.15	protein_coding	Phc3
ENSMUSG00000045005.9	protein_coding	Fzd5	ENSMUSG00000095503.4	protein_coding	Gm3147	ENSMUSG00000108337.1	processed_pseudogene	Gm4971	ENSMUSG00000035247.16	protein_coding	Hectd1
ENSMUSG00000051344.13	protein_coding	Plekhm3	ENSMUSG00000094796.2	protein_coding	BC147527	ENSMUSG00000078511.3	protein_coding	Pramef25	ENSMUSG00000028412.17	protein_coding	Slc44a1
ENSMUSG00000084416.3	processed_pseudogene	Rpl10a-ps1	ENSMUSG00000108473.1	lncRNA	Gm44739	ENSMUSG00000096700.1	protein_coding	Gm11236	ENSMUSG00000027340.15	protein_coding	Slc23a2
ENSMUSG00000046330.10	protein_coding	Rpl37a	ENSMUSG00000095653.2	protein_coding	Gm21818	ENSMUSG00000059970.7	protein_coding	Hspa2	ENSMUSG00000042279.13	protein_coding	H1f8
ENSMUSG00000039323.18	protein_coding	Igfbp2	ENSMUSG00000108337.1	processed_pseudogene	Gm4971	ENSMUSG00000109166.1	protein_coding	Gm5890	ENSMUSG00000057193.8	protein_coding	Slc44a2
ENSMUSG00000026177.11	protein_coding	Slc11a1	ENSMUSG00000113386.1	lncRNA	Gm47357	ENSMUSG00000051367.8	protein_coding	Six1	ENSMUSG00000025130.11	protein_coding	P4hb
ENSMUSG00000103227.1	TEC	Gm37733	ENSMUSG00000079034.2	protein_coding	Gm8300	ENSMUSG00000109202.1	processed_pseudogene	Gm21037	ENSMUSG00000021870.17	protein_coding	Slmap
ENSMUSG00000026173.15	protein_coding	Plcd4	ENSMUSG00000090637.2	processed_pseudogene	Gm6189	ENSMUSG00000054568.7	protein_coding	Usp17la	ENSMUSG00000021629.10	protein_coding	Slc30a5
ENSMUSG00000049339.16	protein_coding	Retreg2	ENSMUSG00000060583.4	protein_coding	Olfr881	ENSMUSG00000095057.1	processed_pseudogene	Zfp353-ps	ENSMUSG00000025503.5	protein_coding	Taldo1
ENSMUSG00000033124.16	protein_coding	Atg9a	ENSMUSG00000054568.7	protein_coding	Usp17la	ENSMUSG00000118282.1	processed_pseudogene	Gm4840	ENSMUSG00000005802.12	protein_coding	Slc30a4
ENSMUSG00000026201.12	protein_coding	Stk16	ENSMUSG00000094973.2	protein_coding	Eif4a3l1	ENSMUSG00000037465.10	protein_coding	Klf10	ENSMUSG00000034435.6	protein_coding	Tmem30b
ENSMUSG00000026209.15	protein_coding	Dnpep	ENSMUSG00000110779.1	TEC	Gm48271	ENSMUSG00000110097.1	unprocessed_pseudogene	Zscan4a	ENSMUSG00000039497.8	protein_coding	Dse
ENSMUSG00000026213.15	protein_coding	Stk11ip	ENSMUSG00000118064.1	lncRNA	Gm50210	ENSMUSG00000095935.1	protein_coding	Gm11238	ENSMUSG00000056004.16	protein_coding	9330182L06Rik
ENSMUSG00000006576.16	protein_coding	Slc4a3	ENSMUSG00000108942.1	TEC	Gm44660	ENSMUSG00000102169.1	unprocessed_pseudogene	Gm9113	ENSMUSG00000053730.15	protein_coding	Tmem39b
ENSMUSG00000004872.15	protein_coding	Pax3	ENSMUSG00000097550.7	protein_coding	Gm21304	ENSMUSG00000094973.2	protein_coding	Eif4a3l1	ENSMUSG00000015714.11	protein_coding	Cers2
ENSMUSG00000079470.8	protein_coding	Utp14b	ENSMUSG00000113261.1	lncRNA	Gm47404	ENSMUSG00000070618.10	protein_coding	BC080695	ENSMUSG00000018651.14	protein_coding	Tada2a
ENSMUSG00000004364.14	protein_coding	Cul3	ENSMUSG00000106632.1	lncRNA	Gm33466	ENSMUSG00000109969.1	protein_coding	Zscan4-ps3	ENSMUSG00000075470.2	protein_coding	Alg10b
ENSMUSG00000101722.1	lncRNA	Gm29125	ENSMUSG00000078537.3	protein_coding	B020031M17Rik	ENSMUSG00000099623.2	unprocessed_pseudogene	Gm4526	ENSMUSG00000044894.14	protein_coding	Uqcrq
ENSMUSG00000090637.2	processed_pseudogene	Gm6189	ENSMUSG00000096337.1	protein_coding	Gm13694	ENSMUSG00000108831.1	processed_pseudogene	Gm7957	ENSMUSG00000004880.11	protein_coding	Lbr
ENSMUSG00000038496.16	protein_coding	Slc19a3	ENSMUSG00000094125.1	protein_coding	Gm13698	ENSMUSG00000107821.1	processed_pseudogene	Gm8038	ENSMUSG00000021123.12	protein_coding	Rdh12
ENSMUSG00000036766.12	protein_coding	Dner	ENSMUSG00000094336.1	protein_coding	Gm13693	ENSMUSG00000092166.2	protein_coding	Gm7942	ENSMUSG00000093674.7	protein_coding	Rpl41
ENSMUSG00000099693.1	unprocessed_pseudogene	Gm29284	ENSMUSG00000095824.1	protein_coding	Gm13697	ENSMUSG00000020052.9	protein_coding	Ascl1	ENSMUSG00000030822.15	protein_coding	Prr14
ENSMUSG00000052477.15	protein_coding	C130026I21Rik	ENSMUSG00000096484.1	protein_coding	Gm13696	ENSMUSG00000095071.2	protein_coding	AF067061	ENSMUSG00000025876.15	protein_coding	Unc5a
ENSMUSG00000089844.7	protein_coding	A530032D15Rik	ENSMUSG00000114212.1	protein_coding	Gm47985	ENSMUSG00000107906.1	protein_coding	Eif4a3l2	ENSMUSG00000024974.10	protein_coding	Smc3
ENSMUSG00000079455.9	transcribed_unprocessed_pseudogene	Gm16026	ENSMUSG00000107032.2	processed_pseudogene	Gm5301	ENSMUSG00000066137.12	protein_coding	Gm11487	ENSMUSG00000020890.11	protein_coding	Gucy2e
ENSMUSG00000118607.1	protein_coding	AC147806.2	ENSMUSG00000068855.3	protein_coding	H2ac20	ENSMUSG00000066141.2	protein_coding	Gm11232	ENSMUSG00000017756.9	protein_coding	Slc12a7
ENSMUSG00000070031.11	protein_coding	Sp140	ENSMUSG00000093862.2	processed_pseudogene	Gm5117	ENSMUSG00000032332.17	protein_coding	Col12a1	ENSMUSG00000026134.11	protein_coding	Prim2
ENSMUSG00000052760.16	protein_coding	A630001G21Rik	ENSMUSG00000112731.1	lncRNA	Gm47739	ENSMUSG00000090417.4	protein_coding	Vmn2r94	ENSMUSG00000036197.16	protein_coding	Gxylt1
ENSMUSG00000026238.14	protein_coding	Ptma	ENSMUSG00000030779.16	protein_coding	Rbbp6	ENSMUSG00000109398.2	protein_coding	Gm3854	ENSMUSG00000037075.7	protein_coding	Rnf139
ENSMUSG00000084106.4	processed_pseudogene	Gm6136	ENSMUSG00000048878.6	protein_coding	Hexim1	ENSMUSG00000074794.10	protein_coding	Arrdc3	ENSMUSG00000033047.5	protein_coding	Eif3l
ENSMUSG00000026246.12	protein_coding	Alppl2	ENSMUSG00000029188.14	protein_coding	Slc34a2	ENSMUSG00000094195.2	protein_coding	Gm6509	ENSMUSG00000020376.17	protein_coding	Rnf130
ENSMUSG00000026255.15	protein_coding	Efhd1	ENSMUSG00000092166.2	protein_coding	Gm7942	ENSMUSG00000034584.3	protein_coding	Exph5	ENSMUSG00000034112.9	protein_coding	Atp2c2
ENSMUSG00000047067.7	protein_coding	Dusp28	ENSMUSG00000093847.2	protein_coding	Gm5039	ENSMUSG00000092274.3	lncRNA	Neat1	ENSMUSG00000027834.15	protein_coding	Serpini1
ENSMUSG00000026274.11	protein_coding	Pask	ENSMUSG00000075273.4	protein_coding	Ttc30b	ENSMUSG00000031932.14	protein_coding	Gpr83	ENSMUSG00000050468.12	protein_coding	Astl
ENSMUSG00000094651.2	protein_coding	Gal3st2	ENSMUSG00000114943.1	protein_coding	Gm8947	ENSMUSG00000086431.1	lncRNA	Gm14929	ENSMUSG00000007080.14	protein_coding	Pole
ENSMUSG00000081051.4	processed_pseudogene	Gm15427	ENSMUSG00000079247.2	protein_coding	Gm13691	ENSMUSG00000094311.1	protein_coding	Rfpl4b	ENSMUSG00000048232.12	protein_coding	Fbxo10
ENSMUSG00000040693.7	protein_coding	Slco4c1	ENSMUSG00000106989.1	processed_pseudogene	Gm5989	ENSMUSG00000029844.9	protein_coding	Hoxa1	ENSMUSG00000022514.14	protein_coding	Il1rap
ENSMUSG00000097814.5	lncRNA	Panct2	ENSMUSG00000053687.15	protein_coding	Dpep2	ENSMUSG00000038745.15	protein_coding	Nlrp6	ENSMUSG00000027006.13	protein_coding	Dnajc10
ENSMUSG00000099936.1	lncRNA	Gm28867	ENSMUSG00000092341.3	lncRNA	Malat1	ENSMUSG00000093847.2	protein_coding	Gm5039	ENSMUSG00000090137.8	protein_coding	Uba52
ENSMUSG00000098923.1	protein_coding	Tmem185b	ENSMUSG00000081402.4	processed_pseudogene	Gm15455	ENSMUSG00000073243.2	protein_coding	Gm9	ENSMUSG00000002871.14	protein_coding	Tpra1
ENSMUSG00000036975.5	protein_coding	Tmem177	ENSMUSG00000107821.1	processed_pseudogene	Gm8038	ENSMUSG00000117759.1	transcribed_processed_pseudogene	AA684185	ENSMUSG00000025082.8	protein_coding	Vwa2
ENSMUSG00000016526.8	protein_coding	Dyrk3	ENSMUSG00000074502.4	protein_coding	Ubtfl1	ENSMUSG00000112690.2	unprocessed_pseudogene	Gm2446	ENSMUSG00000042377.8	protein_coding	Fam83g
ENSMUSG00000100228.1	processed_pseudogene	Gm29257	ENSMUSG00000094682.2	protein_coding	Gm6902	ENSMUSG00000058005.3	protein_coding	Tdpoz3	ENSMUSG00000016028.10	protein_coding	Celsr1
ENSMUSG00000046062.5	protein_coding	Ppp1r15b	ENSMUSG00000095799.1	protein_coding	Gm8332	ENSMUSG00000031431.13	protein_coding	Tsc22d3	ENSMUSG00000074358.9	protein_coding	Ccdc61
ENSMUSG00000070643.11	protein_coding	Sox13	ENSMUSG00000057982.8	protein_coding	Zfp809	ENSMUSG00000070616.13	protein_coding	Gm13040	ENSMUSG00000003346.14	protein_coding	Abhd17a
ENSMUSG00000094410.8	protein_coding	Gm38394	ENSMUSG00000082195.3	processed_pseudogene	Gm13034	ENSMUSG00000096497.2	protein_coding	Olfr787	ENSMUSG00000092558.3	protein_coding	Med20
ENSMUSG00000026450.14	protein_coding	Chit1	ENSMUSG00000025915.14	protein_coding	Sgk3	ENSMUSG00000093509.1	unprocessed_pseudogene	Obox3-ps3	ENSMUSG00000017778.14	protein_coding	Cox7c
ENSMUSG00000026457.14	protein_coding	Adipor1	ENSMUSG00000023882.15	protein_coding	Zfp54	ENSMUSG00000019960.8	protein_coding	Dusp6	ENSMUSG00000001999.15	protein_coding	Blvra
ENSMUSG00000042207.17	protein_coding	Kdm5b	ENSMUSG00000078511.3	protein_coding	Pramef25	ENSMUSG00000034324.16	protein_coding	Tmem132c	ENSMUSG00000054792.15	protein_coding	Klhl18
ENSMUSG00000048096.7	protein_coding	Lmod1	ENSMUSG00000052415.5	protein_coding	Tchh	ENSMUSG00000111394.1	TEC	Gm49759	ENSMUSG00000097327.7	protein_coding	E030030I06Rik
ENSMUSG00000104509.1	lncRNA	Gm33994	ENSMUSG00000060938.14	protein_coding	Rpl26	ENSMUSG00000089696.3	protein_coding	Spopfm1	ENSMUSG00000032422.17	protein_coding	Snx14
ENSMUSG00000104366.1	lncRNA	4933409D19Rik	ENSMUSG00000041920.14	protein_coding	Slc16a6	ENSMUSG00000094215.2	processed_pseudogene	Gm6489	ENSMUSG00000035212.14	protein_coding	Leprot
ENSMUSG00000097229.1	lncRNA	Platr23	ENSMUSG00000095718.2	protein_coding	Gm6502	ENSMUSG00000042745.9	protein_coding	Id1	ENSMUSG00000030539.13	protein_coding	Sema4b
ENSMUSG00000097448.1	lncRNA	Platr22	ENSMUSG00000113152.1	lncRNA	Gm48422	ENSMUSG00000029851.5	protein_coding	Tcaf2	ENSMUSG00000022559.8	protein_coding	Fbxl6
ENSMUSG00000104496.1	processed_pseudogene	Gm5837	ENSMUSG00000095683.2	protein_coding	Gm10662	ENSMUSG00000047976.4	protein_coding	Kcna1	ENSMUSG00000064354.1	protein_coding	mt-Co2
ENSMUSG00000018196.18	protein_coding	Glrx2	ENSMUSG00000095976.2	protein_coding	Gm5891	ENSMUSG00000024837.15	protein_coding	Dmrt1	ENSMUSG00000007892.8	protein_coding	Rplp1
ENSMUSG00000100455.1	lncRNA	Gm29170	ENSMUSG00000011267.8	protein_coding	Zfp296	ENSMUSG00000110119.1	lncRNA	Gm45593	ENSMUSG00000027099.9	protein_coding	Mtx2
ENSMUSG00000023150.14	protein_coding	Ivns1abp	ENSMUSG00000075610.9	protein_coding	Tmem92	ENSMUSG00000104059.1	unprocessed_pseudogene	Gm9124	ENSMUSG00000001247.16	protein_coding	Lsr
ENSMUSG00000103238.1	TEC	Gm36527	ENSMUSG00000090417.4	protein_coding	Vmn2r94	ENSMUSG00000027967.8	protein_coding	Neurog2	ENSMUSG00000054604.7	protein_coding	Cggbp1
ENSMUSG00000043019.12	protein_coding	Edem3	ENSMUSG00000112949.1	processed_pseudogene	Gm21939	ENSMUSG00000063881.11	protein_coding	Olfr376	ENSMUSG00000000399.10	protein_coding	Ndufa9
ENSMUSG00000014980.14	protein_coding	Tsen15	ENSMUSG00000093913.1	unprocessed_pseudogene	Obox4-ps28	ENSMUSG00000096750.7	protein_coding	Gm11757	ENSMUSG00000035754.8	protein_coding	Wdr18
ENSMUSG00000080950.1	processed_pseudogene	Gm7278	ENSMUSG00000054766.13	protein_coding	Set	ENSMUSG00000050556.9	protein_coding	Kcnb1	ENSMUSG00000043811.5	protein_coding	Rtn4r
ENSMUSG00000042699.11	protein_coding	Dhx9	ENSMUSG00000023892.8	protein_coding	Zfp51	ENSMUSG00000026433.13	protein_coding	Rab29	ENSMUSG00000047793.13	protein_coding	Sned1
ENSMUSG00000042684.8	protein_coding	Npl	ENSMUSG00000113100.1	lncRNA	Gm48754	ENSMUSG00000073590.3	lncRNA	3222401L13Rik	ENSMUSG00000028289.12	protein_coding	Epha7
ENSMUSG00000099858.1	processed_pseudogene	Gm6652	ENSMUSG00000083027.1	processed_pseudogene	Gm13140	ENSMUSG00000109494.1	processed_pseudogene	Gm21033	ENSMUSG00000051495.7	protein_coding	Irf2bp2
ENSMUSG00000026473.16	protein_coding	Glul	ENSMUSG00000110097.1	unprocessed_pseudogene	Zscan4a	ENSMUSG00000017144.8	protein_coding	Rnd3	ENSMUSG00000031007.2	protein_coding	Atp6ap2
ENSMUSG00000100014.1	lncRNA	Gm29290	ENSMUSG00000113095.1	lncRNA	Gm7969	ENSMUSG00000045284.9	protein_coding	Dcaf12l1	ENSMUSG00000024944.6	protein_coding	Arl2
ENSMUSG00000056708.5	protein_coding	Ier5	ENSMUSG00000094649.1	protein_coding	Gm7102	ENSMUSG00000027225.7	protein_coding	Duoxa2	ENSMUSG00000019738.15	protein_coding	Polr2i
ENSMUSG00000026466.16	protein_coding	Tor1aip1	ENSMUSG00000074424.3	protein_coding	Spopfm2	ENSMUSG00000054519.8	protein_coding	Zfp867	ENSMUSG00000023571.4	protein_coding	C1qtnf12
ENSMUSG00000050565.16	protein_coding	Tor1aip2	ENSMUSG00000110190.1	protein_coding	Zscan4-ps2	ENSMUSG00000031212.3	protein_coding	Pgr15l	ENSMUSG00000017802.14	protein_coding	Retreg3
ENSMUSG00000060519.11	protein_coding	Tor3a	ENSMUSG00000109969.1	protein_coding	Zscan4-ps3	ENSMUSG00000115597.1	lncRNA	Gm49030	ENSMUSG00000005503.8	protein_coding	Evx1
ENSMUSG00000033557.17	protein_coding	Fam20b	ENSMUSG00000028330.8	protein_coding	Ncbp1	ENSMUSG00000098246.1	processed_pseudogene	Gm7627	ENSMUSG00000060143.7	lncRNA	Gm10076
ENSMUSG00000014226.10	protein_coding	Cacybp	ENSMUSG00000024843.15	protein_coding	Chka	ENSMUSG00000074637.7	protein_coding	Sox2	ENSMUSG00000035673.10	protein_coding	Sbno2
ENSMUSG00000026701.15	protein_coding	Prdx6	ENSMUSG00000086431.1	lncRNA	Gm14929	ENSMUSG00000093817.7	lncRNA	Gm2101	ENSMUSG00000003680.16	protein_coding	Taf6l
ENSMUSG00000102399.1	processed_pseudogene	Gm5049	ENSMUSG00000058537.4	protein_coding	AW822073	ENSMUSG00000092035.8	protein_coding	Peg10	ENSMUSG00000033316.14	protein_coding	Galnt9
ENSMUSG00000026694.19	protein_coding	Eef1aknmt	ENSMUSG00000107906.1	protein_coding	Eif4a3l2	ENSMUSG00000096911.7	lncRNA	Gm2165	ENSMUSG00000028743.7	protein_coding	Akr7a5
ENSMUSG00000040836.15	protein_coding	Gpr161	ENSMUSG00000109516.1	protein_coding	Gm6882	ENSMUSG00000073510.2	unprocessed_pseudogene	Gm7647	ENSMUSG00000025579.14	protein_coding	Gaa
ENSMUSG00000026568.6	protein_coding	Mpc2	ENSMUSG00000042063.11	protein_coding	Zfp386	ENSMUSG00000074011.4	protein_coding	Gm7682	ENSMUSG00000015461.15	protein_coding	Atf6b
ENSMUSG00000026558.13	protein_coding	Uck2	ENSMUSG00000053208.10	processed_pseudogene	Kat2b-ps	ENSMUSG00000096066.4	protein_coding	Gm10424	ENSMUSG00000030747.5	protein_coding	Dgat2
ENSMUSG00000026686.14	protein_coding	Lmx1a	ENSMUSG00000074011.4	protein_coding	Gm7682	ENSMUSG00000118176.1	processed_pseudogene	Gm50179	ENSMUSG00000036186.5	protein_coding	Dipk1b
ENSMUSG00000026670.15	protein_coding	Uap1	ENSMUSG00000074863.5	protein_coding	Platr25	ENSMUSG00000096230.4	protein_coding	Gm16429	ENSMUSG00000047443.14	protein_coding	Erfe
ENSMUSG00000059498.13	protein_coding	Fcgr3	ENSMUSG00000046372.4	transcribed_processed_pseudogene	Gm5590	ENSMUSG00000085534.7	lncRNA	Gm2117	ENSMUSG00000057409.7	protein_coding	Zfp53
ENSMUSG00000052423.14	protein_coding	B4galt3	ENSMUSG00000046435.7	protein_coding	Gm13078	ENSMUSG00000095363.2	protein_coding	Gm4567	ENSMUSG00000027087.11	protein_coding	Itgav
ENSMUSG00000038235.4	protein_coding	F11r	ENSMUSG00000038095.15	protein_coding	Sbno1	ENSMUSG00000117949.1	processed_pseudogene	Gm50180	ENSMUSG00000047501.3	protein_coding	Cldn4
ENSMUSG00000060244.1	protein_coding	Alyref2	ENSMUSG00000095936.3	protein_coding	Zscan4e	ENSMUSG00000108928.1	unprocessed_pseudogene	Vmn2r-ps61	ENSMUSG00000027612.7	protein_coding	Mmp24
ENSMUSG00000050229.3	protein_coding	Pigm	ENSMUSG00000031578.5	protein_coding	Mak16	ENSMUSG00000003541.6	protein_coding	Ier3	ENSMUSG00000109324.2	protein_coding	Prmt1
ENSMUSG00000104158.2	protein_coding	Gm38100	ENSMUSG00000075046.7	protein_coding	Duxf3	ENSMUSG00000092561.1	unprocessed_pseudogene	Gm4011	ENSMUSG00000094295.3	protein_coding	Olfr819
ENSMUSG00000078184.1	protein_coding	Rbm8a2	ENSMUSG00000093727.1	unprocessed_pseudogene	Obox3-ps5	ENSMUSG00000033446.7	protein_coding	Lpar6	ENSMUSG00000090733.6	protein_coding	Rps27
ENSMUSG00000026489.13	protein_coding	Coq8a	ENSMUSG00000037989.15	protein_coding	Wnk2	ENSMUSG00000024518.4	protein_coding	Rax	ENSMUSG00000048351.14	protein_coding	Coa7
ENSMUSG00000026497.7	protein_coding	Mixl1	ENSMUSG00000053334.6	protein_coding	Ficd	ENSMUSG00000117091.1	protein_coding	Gm5698	ENSMUSG00000068240.5	protein_coding	Gm11808
ENSMUSG00000102760.1	TEC	Gm37258	ENSMUSG00000094195.2	protein_coding	Gm6509	ENSMUSG00000080990.2	protein_coding	Olfr118	ENSMUSG00000032498.9	protein_coding	Mlh1
ENSMUSG00000026510.10	protein_coding	Trp53bp2	ENSMUSG00000095071.2	protein_coding	AF067061	ENSMUSG00000031734.13	protein_coding	Irx3	ENSMUSG00000038564.11	protein_coding	Ift172
ENSMUSG00000039349.5	protein_coding	C130074G19Rik	ENSMUSG00000015312.9	protein_coding	Gadd45b	ENSMUSG00000109313.1	lncRNA	Gm44693	ENSMUSG00000029999.14	protein_coding	Tgfa
ENSMUSG00000039224.1	protein_coding	D1Pas1	ENSMUSG00000052253.6	protein_coding	Zfp622	ENSMUSG00000101447.1	lncRNA	Gm28826	ENSMUSG00000001436.15	protein_coding	Slc19a1
ENSMUSG00000066595.9	protein_coding	Flvcr1	ENSMUSG00000008348.9	protein_coding	Ubc	ENSMUSG00000072888.2	protein_coding	Samt2	ENSMUSG00000024505.16	protein_coding	Dtwd2
ENSMUSG00000026632.17	protein_coding	Tatdn3	ENSMUSG00000008976.16	protein_coding	Gabpa	ENSMUSG00000085111.3	protein_coding	Ascl4	ENSMUSG00000003581.14	protein_coding	Rnf215
ENSMUSG00000037461.10	protein_coding	Ints7	ENSMUSG00000070619.5	protein_coding	Gm13119	ENSMUSG00000118304.1	processed_pseudogene	Gm36718	ENSMUSG00000049422.7	protein_coding	Chchd10
ENSMUSG00000055833.14	lncRNA	1700034H15Rik	ENSMUSG00000109172.1	processed_pseudogene	Gm21035	ENSMUSG00000028675.12	protein_coding	Pnrc2	ENSMUSG00000075002.2	protein_coding	Gm813
ENSMUSG00000037434.7	protein_coding	Slc30a1	ENSMUSG00000096175.3	protein_coding	Gm21761	ENSMUSG00000040726.10	protein_coding	Hesx1	ENSMUSG00000056014.15	protein_coding	A430033K04Rik
ENSMUSG00000095123.1	lncRNA	Gm21781	ENSMUSG00000079455.9	transcribed_unprocessed_pseudogene	Gm16026	ENSMUSG00000044749.13	protein_coding	Abca6	ENSMUSG00000030138.8	protein_coding	Bms1
ENSMUSG00000055493.4	protein_coding	Epm2a	ENSMUSG00000110365.1	lncRNA	Gm38947	ENSMUSG00000086726.3	processed_pseudogene	Gm9458	ENSMUSG00000021591.8	protein_coding	Glrx
ENSMUSG00000045455.8	transcribed_processed_pseudogene	Gm9797	ENSMUSG00000093962.7	protein_coding	Gm11756	ENSMUSG00000044461.6	protein_coding	Shisa2	ENSMUSG00000026360.9	protein_coding	Rgs2
ENSMUSG00000078348.4	protein_coding	Sf3b5	ENSMUSG00000090854.9	protein_coding	Gm4340	ENSMUSG00000055170.4	protein_coding	Ifng	ENSMUSG00000073018.6	transcribed_unprocessed_pseudogene	Gm1070
ENSMUSG00000112478.1	lncRNA	Gm47761	ENSMUSG00000109409.1	processed_pseudogene	Gm9343	ENSMUSG00000085878.1	lncRNA	Gm12823	ENSMUSG00000063935.3	protein_coding	Zar1
ENSMUSG00000020009.13	protein_coding	Ifngr1	ENSMUSG00000078498.5	protein_coding	Zfp988	ENSMUSG00000106032.1	lncRNA	Gm42463	ENSMUSG00000057534.13	protein_coding	Elobl
ENSMUSG00000037608.16	protein_coding	Bclaf1	ENSMUSG00000109166.1	protein_coding	Gm5890	ENSMUSG00000020875.9	protein_coding	Hoxb9	ENSMUSG00000001168.16	protein_coding	Oas1h
ENSMUSG00000091730.1	processed_pseudogene	Gm17230	ENSMUSG00000094027.2	protein_coding	Gm21762	ENSMUSG00000096803.1	protein_coding	Gm6803	ENSMUSG00000044433.16	protein_coding	Camsap3
ENSMUSG00000097327.7	protein_coding	E030030I06Rik	ENSMUSG00000115708.1	TEC	Gm49187	ENSMUSG00000112583.1	processed_pseudogene	Gm4930	ENSMUSG00000074369.12	protein_coding	Obox2
ENSMUSG00000061983.7	protein_coding	Rps12	ENSMUSG00000096497.2	protein_coding	Olfr787	ENSMUSG00000109250.1	processed_pseudogene	Gm5053	ENSMUSG00000060985.15	protein_coding	Tdrd5
ENSMUSG00000019989.8	protein_coding	Enpp3	ENSMUSG00000029138.4	protein_coding	4930548H24Rik	ENSMUSG00000115393.1	processed_pseudogene	Gm49052	ENSMUSG00000094724.8	protein_coding	Rnaset2b
ENSMUSG00000019987.9	protein_coding	Arg1	ENSMUSG00000048732.5	protein_coding	Klhl11	ENSMUSG00000041309.17	protein_coding	Nkx6-2	ENSMUSG00000040935.12	protein_coding	Padi6
ENSMUSG00000112101.1	processed_pseudogene	Gm47924	ENSMUSG00000000581.8	protein_coding	C1d	ENSMUSG00000103144.1	protein_coding	Pcdhga1	ENSMUSG00000024271.8	protein_coding	Elp2
ENSMUSG00000069682.6	transcribed_processed_pseudogene	Gm10275	ENSMUSG00000074804.3	processed_pseudogene	AU015228	ENSMUSG00000112856.1	protein_coding	Gm4305	ENSMUSG00000035629.19	protein_coding	Rubcn
ENSMUSG00000111905.1	lncRNA	Gm48045	ENSMUSG00000096323.2	protein_coding	Gm20767	ENSMUSG00000112931.1	protein_coding	Gm4303	ENSMUSG00000066867.8	protein_coding	Oas1e
ENSMUSG00000046031.7	protein_coding	Calhm6	ENSMUSG00000039224.1	protein_coding	D1Pas1	ENSMUSG00000096744.1	protein_coding	Gm4307	ENSMUSG00000039100.10	protein_coding	March6
ENSMUSG00000094311.1	protein_coding	Rfpl4b	ENSMUSG00000108963.1	processed_pseudogene	Gm16478	ENSMUSG00000096014.1	protein_coding	Sox1	ENSMUSG00000004099.16	protein_coding	Dnmt1
ENSMUSG00000019837.8	protein_coding	Gtf3c6	ENSMUSG00000091101.2	protein_coding	Gm4302	ENSMUSG00000005413.8	protein_coding	Hmox1	ENSMUSG00000033581.17	protein_coding	Igf2bp2
ENSMUSG00000038417.4	protein_coding	Fig4	ENSMUSG00000098832.2	unprocessed_pseudogene	Kdm4dl	ENSMUSG00000022055.7	protein_coding	Nefl	ENSMUSG00000038393.14	protein_coding	Txnip
ENSMUSG00000038332.13	protein_coding	Sesn1	ENSMUSG00000104243.1	processed_pseudogene	Gm38153	ENSMUSG00000034837.12	protein_coding	Gnat1	ENSMUSG00000067297.5	protein_coding	Ifit1bl2
ENSMUSG00000111131.1	TEC	9930024M15Rik	ENSMUSG00000081885.1	processed_pseudogene	Gm13231	ENSMUSG00000049775.16	protein_coding	Tmsb4x	ENSMUSG00000039990.16	protein_coding	Edrf1
ENSMUSG00000038280.12	protein_coding	Ostm1	ENSMUSG00000066772.12	protein_coding	Obox3	ENSMUSG00000118357.1	processed_pseudogene	Gm36627	ENSMUSG00000027242.14	protein_coding	Wdr76
ENSMUSG00000038214.15	protein_coding	Bend3	ENSMUSG00000046957.5	protein_coding	Spz1	ENSMUSG00000096530.7	protein_coding	Gm11758	ENSMUSG00000061666.6	protein_coding	Gdpd1
ENSMUSG00000019797.11	protein_coding	1700021F05Rik	ENSMUSG00000112795.1	processed_pseudogene	Gm2027	ENSMUSG00000079011.9	lncRNA	Gm11033	ENSMUSG00000052033.13	protein_coding	Pfdn4
ENSMUSG00000047139.9	protein_coding	Cd24a	ENSMUSG00000089696.3	protein_coding	Spopfm1	ENSMUSG00000049892.7	protein_coding	Rasd1	ENSMUSG00000031935.9	protein_coding	Med17
ENSMUSG00000110841.1	transcribed_processed_pseudogene	Gpx4-ps2	ENSMUSG00000078902.3	protein_coding	Gm14443	ENSMUSG00000079031.1	protein_coding	BB287469	ENSMUSG00000054087.11	protein_coding	Fbxw28
ENSMUSG00000110779.1	TEC	Gm48271	ENSMUSG00000024614.7	protein_coding	Tmx3	ENSMUSG00000090854.9	protein_coding	Gm4340	ENSMUSG00000025235.8	protein_coding	Bbs4
ENSMUSG00000112731.1	lncRNA	Gm47739	ENSMUSG00000095339.2	protein_coding	Zscan4b	ENSMUSG00000075588.6	protein_coding	Hoxb2	ENSMUSG00000044468.14	protein_coding	Tent5c
ENSMUSG00000050953.10	protein_coding	Gja1	ENSMUSG00000035201.15	protein_coding	B020004J07Rik	ENSMUSG00000001497.18	protein_coding	Pax9	ENSMUSG00000016626.10	protein_coding	Nlrp14
ENSMUSG00000003226.7	protein_coding	Ranbp2	ENSMUSG00000096879.2	protein_coding	Tdpoz8	ENSMUSG00000096446.1	protein_coding	Gm8104	ENSMUSG00000021962.9	protein_coding	Dcp1a
ENSMUSG00000098188.1	protein_coding	Sowahc	ENSMUSG00000070828.10	protein_coding	Zscan4f	ENSMUSG00000103451.1	lncRNA	Gm33973	ENSMUSG00000018727.19	protein_coding	Cpsf4l
ENSMUSG00000020109.13	protein_coding	Dnajb12	ENSMUSG00000094777.2	protein_coding	Hist1h2ap	ENSMUSG00000021743.6	protein_coding	Fezf2	ENSMUSG00000068882.13	protein_coding	Ssb
ENSMUSG00000004207.14	protein_coding	Psap	ENSMUSG00000109173.1	processed_pseudogene	Gm21036	ENSMUSG00000084086.1	processed_pseudogene	Gm5761	ENSMUSG00000032346.7	protein_coding	Ooep
ENSMUSG00000020099.8	protein_coding	Unc5b	ENSMUSG00000117001.1	processed_pseudogene	Gm49858	ENSMUSG00000029522.12	protein_coding	Pla2g1b	ENSMUSG00000031447.7	protein_coding	Lamp1
ENSMUSG00000112058.1	lncRNA	Gm47593	ENSMUSG00000109202.1	processed_pseudogene	Gm21037	ENSMUSG00000028039.11	protein_coding	Efna3	ENSMUSG00000001166.17	protein_coding	Oas1c
ENSMUSG00000020087.5	protein_coding	Tysnd1	ENSMUSG00000095048.7	protein_coding	Gm11239	ENSMUSG00000032369.13	protein_coding	Plscr1	ENSMUSG00000020715.9	protein_coding	Ern1
ENSMUSG00000037012.18	protein_coding	Hk1	ENSMUSG00000094237.2	protein_coding	AF067063	ENSMUSG00000073917.2	protein_coding	Olfr665	ENSMUSG00000090891.3	protein_coding	D6Ertd527e
ENSMUSG00000020075.8	protein_coding	Ddx21	ENSMUSG00000096144.3	lncRNA	B020004C17Rik	ENSMUSG00000037653.7	protein_coding	Kctd8	ENSMUSG00000019992.8	protein_coding	Mtfr2
ENSMUSG00000036923.12	protein_coding	Stox1	ENSMUSG00000066688.4	protein_coding	Gm13083	ENSMUSG00000094682.2	protein_coding	Gm6902	ENSMUSG00000036104.12	protein_coding	Rab3gap1
ENSMUSG00000047146.17	protein_coding	Tet1	ENSMUSG00000040483.15	protein_coding	Xaf1	ENSMUSG00000040694.4	protein_coding	Apobec2	ENSMUSG00000047799.15	protein_coding	Oog4
ENSMUSG00000020064.9	protein_coding	Herc4	ENSMUSG00000062369.2	protein_coding	Usp17lb	ENSMUSG00000062101.12	protein_coding	Zfp119b	ENSMUSG00000022136.8	protein_coding	Dnajc3
ENSMUSG00000020063.16	protein_coding	Sirt1	ENSMUSG00000118282.1	processed_pseudogene	Gm4840				ENSMUSG00000015721.18	protein_coding	Nlrp5
ENSMUSG00000036764.12	protein_coding	Dnajc12	ENSMUSG00000109247.1	unprocessed_pseudogene	Gm8685				ENSMUSG00000046856.13	protein_coding	Gpr1
ENSMUSG00000033416.15	protein_coding	Gucd1	ENSMUSG00000093978.1	processed_pseudogene	Gm12612				ENSMUSG00000024998.17	protein_coding	Plce1
ENSMUSG00000049422.7	protein_coding	Chchd10	ENSMUSG00000102311.1	unprocessed_pseudogene	Gm5543				ENSMUSG00000029427.11	protein_coding	Zcchc8
ENSMUSG00000009114.17	protein_coding	2610028H24Rik	ENSMUSG00000070902.5	protein_coding	Zfp352				ENSMUSG00000031221.7	protein_coding	Igbp1
ENSMUSG00000033126.5	protein_coding	Ybey	ENSMUSG00000090268.1	protein_coding	Spopfm3				ENSMUSG00000034758.12	protein_coding	Tle6
ENSMUSG00000009291.13	protein_coding	Pttg1ip	ENSMUSG00000109396.1	protein_coding	Gm4565				ENSMUSG00000034087.14	protein_coding	Nlrp4b
ENSMUSG00000061032.9	protein_coding	Rrp1	ENSMUSG00000091552.2	unprocessed_pseudogene	Gm8711				ENSMUSG00000060508.16	protein_coding	Nlrp9b
ENSMUSG00000032788.15	protein_coding	Pdxk	ENSMUSG00000063846.8	protein_coding	Gm21731				ENSMUSG00000027884.16	protein_coding	Clcc1
ENSMUSG00000020317.14	protein_coding	Theg	ENSMUSG00000109060.1	protein_coding	Gm4513				ENSMUSG00000027173.7	protein_coding	Depdc7
ENSMUSG00000020308.6	protein_coding	Tpgs1	ENSMUSG00000118167.1	lncRNA	Gm50216				ENSMUSG00000020929.14	protein_coding	Eftud2
ENSMUSG00000020329.12	protein_coding	Polrmt	ENSMUSG00000022055.7	protein_coding	Nefl				ENSMUSG00000032349.13	protein_coding	Elovl5
ENSMUSG00000035863.14	protein_coding	Palm	ENSMUSG00000095724.1	protein_coding	Gm21319				ENSMUSG00000034083.16	protein_coding	Ccdc174
ENSMUSG00000091994.2	lncRNA	E130317F20Rik	ENSMUSG00000096153.1	lncRNA	BC061195				ENSMUSG00000029736.15	protein_coding	Nobox
ENSMUSG00000013833.15	protein_coding	Med16	ENSMUSG00000034424.5	protein_coding	Gcsh				ENSMUSG00000091387.2	protein_coding	Gcnt4
ENSMUSG00000035754.8	protein_coding	Wdr18	ENSMUSG00000026107.11	protein_coding	Nabp1				ENSMUSG00000035356.17	protein_coding	Nfkbiz
ENSMUSG00000004665.10	protein_coding	Cnn2	ENSMUSG00000094566.1	processed_pseudogene	Gm12620				ENSMUSG00000047648.13	protein_coding	Fbxo30
ENSMUSG00000004667.18	protein_coding	Polr2e	ENSMUSG00000057948.12	protein_coding	Unc13d				ENSMUSG00000025066.10	protein_coding	Sfr1
ENSMUSG00000075706.10	protein_coding	Gpx4	ENSMUSG00000114632.1	lncRNA	Gm48399				ENSMUSG00000061701.11	protein_coding	Fbxw20
ENSMUSG00000035673.10	protein_coding	Sbno2	ENSMUSG00000078625.10	protein_coding	Gm12789				ENSMUSG00000047539.9	protein_coding	Fbxo28
ENSMUSG00000035595.6	protein_coding	1600002K03Rik	ENSMUSG00000114279.1	protein_coding	H2bc14				ENSMUSG00000030246.11	protein_coding	Ldhb
ENSMUSG00000063457.14	protein_coding	Rps15	ENSMUSG00000058005.3	protein_coding	Tdpoz3				ENSMUSG00000105589.4	protein_coding	Fbxw14
ENSMUSG00000020135.13	protein_coding	Apc2	ENSMUSG00000107348.1	unprocessed_pseudogene	Gm6468				ENSMUSG00000028851.6	protein_coding	Nudc
ENSMUSG00000020133.8	protein_coding	2310011J03Rik	ENSMUSG00000094163.1	protein_coding	Tdpoz5				ENSMUSG00000095687.2	protein_coding	Rnaset2a
ENSMUSG00000035397.8	protein_coding	Klf16	ENSMUSG00000102462.1	unprocessed_pseudogene	Gm5542				ENSMUSG00000071291.10	protein_coding	Zfp58
ENSMUSG00000003346.14	protein_coding	Abhd17a	ENSMUSG00000095251.1	protein_coding	Tdpoz7				ENSMUSG00000055789.7	protein_coding	Ftdc
ENSMUSG00000113640.1	protein_coding	Adat3	ENSMUSG00000108831.1	processed_pseudogene	Gm7957				ENSMUSG00000015880.13	protein_coding	Ncapg
ENSMUSG00000020190.13	protein_coding	Mknk2	ENSMUSG00000109476.1	processed_pseudogene	Gm21034				ENSMUSG00000020664.10	protein_coding	Dld
ENSMUSG00000015312.9	protein_coding	Gadd45b	ENSMUSG00000069267.2	protein_coding	H3c2				ENSMUSG00000039396.11	protein_coding	Neil3
ENSMUSG00000035027.18	protein_coding	Map2k2	ENSMUSG00000098010.1	processed_pseudogene	Gm21542				ENSMUSG00000000751.13	protein_coding	Rpa1
ENSMUSG00000035011.15	protein_coding	Zbtb7a	ENSMUSG00000074965.5	protein_coding	Olfr1277				ENSMUSG00000042417.5	protein_coding	Ccno
ENSMUSG00000034994.10	protein_coding	Eef2	ENSMUSG00000038777.19	protein_coding	Sema6c				ENSMUSG00000059218.14	protein_coding	Gm13084
ENSMUSG00000034958.11	protein_coding	Atcay	ENSMUSG00000114409.1	processed_pseudogene	Gm9042				ENSMUSG00000056586.8	protein_coding	Zar1l
ENSMUSG00000004931.11	protein_coding	Apba3	ENSMUSG00000020460.15	protein_coding	Rps27a				ENSMUSG00000050234.7	protein_coding	Gja4
ENSMUSG00000034917.8	protein_coding	Tjp3	ENSMUSG00000024097.11	protein_coding	Srsf7				ENSMUSG00000030801.10	protein_coding	Kat8
ENSMUSG00000034881.8	protein_coding	Tbxa2r	ENSMUSG00000108045.1	processed_pseudogene	Gm5576				ENSMUSG00000030491.16	protein_coding	Tdrd12
ENSMUSG00000034872.6	protein_coding	Gipc3	ENSMUSG00000090013.1	lncRNA	Gm6507				ENSMUSG00000035842.10	protein_coding	Ddx11
ENSMUSG00000034854.8	protein_coding	Mfsd12	ENSMUSG00000107187.1	unprocessed_pseudogene	Gm7663				ENSMUSG00000026429.9	protein_coding	Ube2t
ENSMUSG00000078440.10	protein_coding	Dohh	ENSMUSG00000033540.18	protein_coding	Idua				ENSMUSG00000037544.14	protein_coding	Dlgap5
ENSMUSG00000034781.5	protein_coding	Gna11	ENSMUSG00000095822.2	protein_coding	Gm9117				ENSMUSG00000000365.9	protein_coding	Rnf17
ENSMUSG00000020248.18	protein_coding	Nfyb	ENSMUSG00000014905.4	protein_coding	Dnajb9				ENSMUSG00000036136.9	protein_coding	Fam110c
ENSMUSG00000071151.3	processed_pseudogene	Gm4799	ENSMUSG00000094374.2	processed_pseudogene	Gm5435				ENSMUSG00000021079.16	protein_coding	Timm9
ENSMUSG00000060935.6	protein_coding	Tmem263	ENSMUSG00000068252.6	protein_coding	Apol7b				ENSMUSG00000022487.14	protein_coding	Gtsf1
ENSMUSG00000001785.13	protein_coding	Pwp1	ENSMUSG00000086048.7	lncRNA	Drr1				ENSMUSG00000041438.8	protein_coding	Utp4
ENSMUSG00000112183.1	lncRNA	Gm48306	ENSMUSG00000104460.1	unprocessed_pseudogene	Gm9121				ENSMUSG00000079184.10	protein_coding	Mphosph8
ENSMUSG00000112259.1	processed_pseudogene	Gm17980	ENSMUSG00000112480.1	unprocessed_pseudogene	Gm4310				ENSMUSG00000074060.10	protein_coding	Fbxw15
ENSMUSG00000060002.14	protein_coding	Chpt1	ENSMUSG00000113805.1	protein_coding	Gm5788				ENSMUSG00000021270.13	protein_coding	Hsp90aa1
ENSMUSG00000112428.1	processed_pseudogene	Gm48106	ENSMUSG00000032280.16	protein_coding	Tle3				ENSMUSG00000031751.14	protein_coding	Amfr
ENSMUSG00000004359.16	protein_coding	Spic	ENSMUSG00000056131.13	protein_coding	Pgm3				ENSMUSG00000062275.7	protein_coding	Fbxw24
ENSMUSG00000019948.4	protein_coding	Actr6	ENSMUSG00000104046.1	TEC	Gm37567				ENSMUSG00000025077.13	protein_coding	Dclre1a
ENSMUSG00000019979.12	protein_coding	Apaf1	ENSMUSG00000024232.2	protein_coding	Bambi				ENSMUSG00000034329.16	protein_coding	Brip1
ENSMUSG00000061904.12	protein_coding	Slc25a3	ENSMUSG00000117091.1	protein_coding	Gm5698				ENSMUSG00000026600.12	protein_coding	Soat1
ENSMUSG00000020027.18	protein_coding	Socs2	ENSMUSG00000097736.8	lncRNA	9530059O14Rik				ENSMUSG00000045291.8	protein_coding	E330021D16Rik
ENSMUSG00000020029.6	protein_coding	Nudt4	ENSMUSG00000024640.9	protein_coding	Psat1				ENSMUSG00000006276.10	protein_coding	Eps15l1
ENSMUSG00000036478.8	protein_coding	Btg1	ENSMUSG00000094311.1	protein_coding	Rfpl4b				ENSMUSG00000059547.3	protein_coding	Fbxw26
ENSMUSG00000089994.1	lncRNA	Gm16239	ENSMUSG00000114582.1	protein_coding	3110040M04Rik				ENSMUSG00000067194.6	protein_coding	Eif1ax
ENSMUSG00000112069.1	unprocessed_pseudogene	Gm9476	ENSMUSG00000029470.15	protein_coding	P2rx4				ENSMUSG00000003234.16	protein_coding	Abcf3
ENSMUSG00000112480.1	unprocessed_pseudogene	Gm4310	ENSMUSG00000092561.1	unprocessed_pseudogene	Gm4011				ENSMUSG00000015653.13	protein_coding	Steap2
ENSMUSG00000091779.8	protein_coding	Gm21293	ENSMUSG00000096917.2	lncRNA	2500002B13Rik				ENSMUSG00000037313.16	protein_coding	Tacc3
ENSMUSG00000097550.7	protein_coding	Gm21304	ENSMUSG00000075014.1	protein_coding	Gm10800				ENSMUSG00000030486.9	protein_coding	Zfp108
ENSMUSG00000094144.8	protein_coding	Gm21312	ENSMUSG00000038496.16	protein_coding	Slc19a3				ENSMUSG00000031767.13	protein_coding	Nudt7
ENSMUSG00000095022.8	protein_coding	Gm20765	ENSMUSG00000101436.1	protein_coding	Gm5157				ENSMUSG00000004994.12	protein_coding	Ccdc130
ENSMUSG00000020185.16	protein_coding	E2f7	ENSMUSG00000094597.2	processed_pseudogene	Gm4810				ENSMUSG00000033952.14	protein_coding	Aspm
ENSMUSG00000055531.12	protein_coding	Cpsf6	ENSMUSG00000097195.10	lncRNA	Snhg5				ENSMUSG00000025217.15	protein_coding	Btrc
ENSMUSG00000060181.6	protein_coding	Slc35e3	ENSMUSG00000113011.1	processed_pseudogene	Gm1995				ENSMUSG00000081137.3	transcribed_processed_pseudogene	BC022960
ENSMUSG00000112216.1	protein_coding	Gm32717	ENSMUSG00000023951.17	protein_coding	Vegfa				ENSMUSG00000021608.15	protein_coding	Lpcat1
ENSMUSG00000112614.1	processed_pseudogene	Gm9030	ENSMUSG00000037028.7	protein_coding	Gm12800				ENSMUSG00000049565.16	protein_coding	Aknad1
ENSMUSG00000112252.1	protein_coding	Gm32802	ENSMUSG00000114506.1	processed_pseudogene	Gm5666				ENSMUSG00000042185.14	protein_coding	Nfrkb
ENSMUSG00000112814.1	protein_coding	Gm9040	ENSMUSG00000094314.3	protein_coding	Gm4301				ENSMUSG00000048647.9	protein_coding	Exd1
ENSMUSG00000112027.1	protein_coding	Gm9045	ENSMUSG00000095673.1	unprocessed_pseudogene	Gm4308				ENSMUSG00000015970.19	protein_coding	Chdh
ENSMUSG00000112781.1	protein_coding	Gm9046	ENSMUSG00000096640.3	protein_coding	Gm4312				ENSMUSG00000032869.15	protein_coding	Psmf1
ENSMUSG00000112495.1	protein_coding	Gm9048	ENSMUSG00000073510.2	unprocessed_pseudogene	Gm7647				ENSMUSG00000039108.14	protein_coding	Lsm14b
ENSMUSG00000112919.1	protein_coding	Gm9049	ENSMUSG00000025362.6	protein_coding	Rps26				ENSMUSG00000027035.10	protein_coding	Cers6
ENSMUSG00000020227.10	protein_coding	Irak3	ENSMUSG00000032469.12	protein_coding	Dbr1				ENSMUSG00000071723.7	protein_coding	Gspt2
ENSMUSG00000048661.14	protein_coding	Lemd3	ENSMUSG00000007892.8	protein_coding	Rplp1				ENSMUSG00000026499.5	protein_coding	Acbd3
ENSMUSG00000034667.8	protein_coding	Xpot	ENSMUSG00000060256.1	protein_coding	Tdpoz4				ENSMUSG00000032458.6	protein_coding	Copb2
ENSMUSG00000006731.10	protein_coding	B4galnt1	ENSMUSG00000113342.1	TEC	AA414992				ENSMUSG00000029475.17	protein_coding	Kdm2b
ENSMUSG00000025407.7	protein_coding	Gli1	ENSMUSG00000026103.14	protein_coding	Gls				ENSMUSG00000022031.6	protein_coding	Elp3
ENSMUSG00000040195.11	protein_coding	Nemp1	ENSMUSG00000063406.11	protein_coding	Tmed5				ENSMUSG00000034973.16	protein_coding	Dop1a
ENSMUSG00000025396.7	protein_coding	Hsd17b6	ENSMUSG00000118133.1	transcribed_processed_pseudogene	Gm6978				ENSMUSG00000029592.11	protein_coding	Usp30
ENSMUSG00000044005.13	protein_coding	Gls2	ENSMUSG00000036285.10	protein_coding	Noa1				ENSMUSG00000056050.13	protein_coding	Mia3
ENSMUSG00000118550.1	lncRNA	AC135859.1	ENSMUSG00000030847.8	protein_coding	Bag3				ENSMUSG00000054582.4	protein_coding	Pabpc1l
ENSMUSG00000093674.7	protein_coding	Rpl41	ENSMUSG00000075269.5	protein_coding	Bex6				ENSMUSG00000003135.15	protein_coding	Cnot11
ENSMUSG00000112850.1	processed_pseudogene	Gm9176	ENSMUSG00000022679.13	protein_coding	Mpv17l				ENSMUSG00000027566.15	protein_coding	Psma7
ENSMUSG00000025364.13	protein_coding	Pa2g4	ENSMUSG00000093509.1	unprocessed_pseudogene	Obox3-ps3				ENSMUSG00000029192.17	protein_coding	Tbc1d14
ENSMUSG00000018166.8	protein_coding	Erbb3	ENSMUSG00000095514.2	protein_coding	D13Ertd608e				ENSMUSG00000027180.12	protein_coding	Fbxo3
ENSMUSG00000025362.6	protein_coding	Rps26	ENSMUSG00000025077.13	protein_coding	Dclre1a				ENSMUSG00000024052.17	protein_coding	Lpin2
ENSMUSG00000064030.15	protein_coding	Pym1	ENSMUSG00000112216.1	protein_coding	Gm32717				ENSMUSG00000039768.16	protein_coding	Dnajc11
ENSMUSG00000025355.7	protein_coding	Mmp19	ENSMUSG00000092576.3	lncRNA	Obox4-ps35				ENSMUSG00000021376.11	protein_coding	Tpmt
ENSMUSG00000025351.14	protein_coding	Cd63	ENSMUSG00000083258.3	processed_pseudogene	Gm5939				ENSMUSG00000016128.14	protein_coding	Stard13
ENSMUSG00000061961.3	protein_coding	Olfr815	ENSMUSG00000060675.13	protein_coding	Plaat3				ENSMUSG00000017667.9	protein_coding	Zfp334
ENSMUSG00000023764.18	protein_coding	Sfi1	ENSMUSG00000112252.1	protein_coding	Gm32802				ENSMUSG00000002455.14	protein_coding	Prpf6
ENSMUSG00000086049.1	lncRNA	Gm12735	ENSMUSG00000106690.1	unprocessed_pseudogene	Gm6348				ENSMUSG00000028016.9	protein_coding	Ints12
ENSMUSG00000020439.17	protein_coding	Smtn	ENSMUSG00000113050.1	lncRNA	Gm8016				ENSMUSG00000041837.4	protein_coding	Pdcd7
ENSMUSG00000034543.15	protein_coding	Morc2a	ENSMUSG00000023043.7	protein_coding	Krt18				ENSMUSG00000044566.15	protein_coding	Cage1
ENSMUSG00000003581.14	protein_coding	Rnf215	ENSMUSG00000074212.7	protein_coding	Dnajb14				ENSMUSG00000004885.5	protein_coding	Crabp2
ENSMUSG00000051427.14	protein_coding	Ccdc157	ENSMUSG00000104941.1	lncRNA	Gm8953				ENSMUSG00000032599.12	protein_coding	Ip6k2
ENSMUSG00000020424.3	protein_coding	Castor1	ENSMUSG00000026640.12	protein_coding	Plxna2				ENSMUSG00000022635.9	protein_coding	Zcrb1
ENSMUSG00000034274.11	protein_coding	Thoc5	ENSMUSG00000036766.12	protein_coding	Dner				ENSMUSG00000055895.6	protein_coding	Oosp2
ENSMUSG00000034209.4	protein_coding	Rasl10a	ENSMUSG00000029478.16	protein_coding	Ncor2				ENSMUSG00000022948.16	protein_coding	Setd4
ENSMUSG00000020477.10	protein_coding	Mrps24	ENSMUSG00000113322.1	lncRNA	Gm48492				ENSMUSG00000039238.6	protein_coding	Zfp750
ENSMUSG00000049680.17	protein_coding	Urgcp	ENSMUSG00000012429.9	protein_coding	Mplkip				ENSMUSG00000031661.12	protein_coding	Nkd1
ENSMUSG00000020476.14	protein_coding	Dbnl	ENSMUSG00000106549.1	TEC	Gm42653				ENSMUSG00000041377.12	protein_coding	Ninj2
ENSMUSG00000020447.5	protein_coding	Npc1l1	ENSMUSG00000006056.13	protein_coding	Calcoco2				ENSMUSG00000026577.13	protein_coding	Blzf1
ENSMUSG00000004394.12	protein_coding	Tmed4	ENSMUSG00000094328.2	protein_coding	Tdpoz9				ENSMUSG00000033751.5	protein_coding	Gadd45gip1
ENSMUSG00000071866.12	protein_coding	Ppia	ENSMUSG00000021701.8	protein_coding	Plk2				ENSMUSG00000034826.14	protein_coding	Nup54
ENSMUSG00000041126.16	protein_coding	H2az2	ENSMUSG00000097572.2	lncRNA	Gm26797				ENSMUSG00000048485.12	protein_coding	Zbtb8b
ENSMUSG00000094483.2	protein_coding	Purb	ENSMUSG00000037894.13	protein_coding	H2az1				ENSMUSG00000024425.4	protein_coding	Ndfip1
ENSMUSG00000086839.7	lncRNA	Gm11973	ENSMUSG00000117217.1	processed_pseudogene	Gm4766				ENSMUSG00000061474.11	protein_coding	Mrps36
ENSMUSG00000020437.12	protein_coding	Myo1g	ENSMUSG00000018604.18	protein_coding	Tbx3				ENSMUSG00000064065.15	protein_coding	Ipcef1
ENSMUSG00000085156.8	lncRNA	Snhg15	ENSMUSG00000105509.1	lncRNA	C130013H08Rik				ENSMUSG00000029032.12	protein_coding	Arhgef16
ENSMUSG00000000384.15	protein_coding	Tbrg4	ENSMUSG00000037465.10	protein_coding	Klf10				ENSMUSG00000001228.14	protein_coding	Uhrf1
ENSMUSG00000020427.11	protein_coding	Igfbp3	ENSMUSG00000074365.13	protein_coding	Crxos				ENSMUSG00000038991.17	protein_coding	Txndc5
ENSMUSG00000000581.8	protein_coding	C1d	ENSMUSG00000072822.2	protein_coding	BC061212				ENSMUSG00000032623.9	protein_coding	Oas1d
ENSMUSG00000082100.1	processed_pseudogene	Glns-ps1	ENSMUSG00000078184.1	protein_coding	Rbm8a2				ENSMUSG00000034903.18	protein_coding	Cobll1
ENSMUSG00000020142.12	protein_coding	Slc1a4	ENSMUSG00000023191.9	protein_coding	P3h3				ENSMUSG00000018974.7	protein_coding	Sart3
ENSMUSG00000044068.7	protein_coding	Zrsr1	ENSMUSG00000111497.1	protein_coding	Gm38431				ENSMUSG00000116802.1	lncRNA	Gm5165
ENSMUSG00000020460.15	protein_coding	Rps27a	ENSMUSG00000108483.1	lncRNA	Gm45184				ENSMUSG00000028932.7	protein_coding	Psmc2
ENSMUSG00000020461.10	protein_coding	Clhc1	ENSMUSG00000033420.12	protein_coding	Antxr1				ENSMUSG00000038859.7	protein_coding	Baiap2l1
ENSMUSG00000020458.16	protein_coding	Rtn4	ENSMUSG00000094215.2	processed_pseudogene	Gm6489				ENSMUSG00000040601.13	protein_coding	Nlrp4a
ENSMUSG00000043999.6	protein_coding	Gpr75	ENSMUSG00000046818.7	protein_coding	Ddit4l				ENSMUSG00000034871.2	protein_coding	Fam151a
ENSMUSG00000040767.10	protein_coding	Snrnp25	ENSMUSG00000002068.16	protein_coding	Ccne1				ENSMUSG00000034187.18	protein_coding	Nsf
ENSMUSG00000044949.4	protein_coding	Ubtd2	ENSMUSG00000104496.1	processed_pseudogene	Gm5837				ENSMUSG00000036333.11	protein_coding	Kidins220
ENSMUSG00000040610.7	protein_coding	Tlx3	ENSMUSG00000069308.7	protein_coding	Hist1h2bp				ENSMUSG00000000171.5	protein_coding	Sdhd
ENSMUSG00000018846.8	protein_coding	Pank3	ENSMUSG00000102933.1	unprocessed_pseudogene	Gm9116				ENSMUSG00000032050.18	protein_coding	Rdx
ENSMUSG00000044707.7	protein_coding	Ccnjl	ENSMUSG00000103210.1	unprocessed_pseudogene	Gm5852				ENSMUSG00000051355.18	protein_coding	Commd1
ENSMUSG00000011256.16	protein_coding	Adam19	ENSMUSG00000062867.13	protein_coding	Impdh2				ENSMUSG00000028607.16	protein_coding	Cpt2
ENSMUSG00000040413.15	protein_coding	Timd2	ENSMUSG00000096139.4	protein_coding	Gm7978				ENSMUSG00000091358.2	transcribed_processed_pseudogene	Speer5-ps1
ENSMUSG00000082454.3	processed_pseudogene	Gm12183	ENSMUSG00000093421.1	unprocessed_pseudogene	Obox3-ps6				ENSMUSG00000040359.14	protein_coding	Ufl1
ENSMUSG00000078154.3	protein_coding	Gm12184	ENSMUSG00000060036.14	protein_coding	Rpl3				ENSMUSG00000025544.13	protein_coding	Tm9sf2
ENSMUSG00000040350.16	protein_coding	Trim7	ENSMUSG00000113201.1	protein_coding	Gm21936				ENSMUSG00000037958.13	protein_coding	Nsrp1
ENSMUSG00000061469.3	protein_coding	Gm12569	ENSMUSG00000040752.16	protein_coding	Myh6				ENSMUSG00000020656.16	protein_coding	Grhl1
ENSMUSG00000020385.16	protein_coding	Clk4	ENSMUSG00000109250.1	processed_pseudogene	Gm5053				ENSMUSG00000075502.2	protein_coding	Kbtbd6
ENSMUSG00000020358.17	protein_coding	Hnrnpab	ENSMUSG00000114591.1	protein_coding	Gm47996				ENSMUSG00000027652.15	protein_coding	Ralgapb
ENSMUSG00000001056.3	protein_coding	Nhp2	ENSMUSG00000062116.10	protein_coding	Zfp954				ENSMUSG00000025809.15	protein_coding	Itgb1
ENSMUSG00000001054.9	protein_coding	Rmnd5b	ENSMUSG00000094412.1	unprocessed_pseudogene	Obox4-ps16				ENSMUSG00000003134.10	protein_coding	Tbc1d8
ENSMUSG00000049470.13	protein_coding	Aff4	ENSMUSG00000083246.1	processed_pseudogene	Gm11839				ENSMUSG00000073427.4	protein_coding	Gm4924
ENSMUSG00000044352.6	protein_coding	Sowaha	ENSMUSG00000037736.20	protein_coding	Limch1				ENSMUSG00000035177.8	protein_coding	Nlrp2
ENSMUSG00000018906.14	protein_coding	P4ha2	ENSMUSG00000114031.1	processed_pseudogene	Gm48136				ENSMUSG00000034601.17	protein_coding	2700049A03Rik
ENSMUSG00000000594.7	protein_coding	Gm2a	ENSMUSG00000078512.8	protein_coding	Pramef6				ENSMUSG00000069867.3	protein_coding	Pabpn1l
ENSMUSG00000018583.5	protein_coding	G3bp1	ENSMUSG00000031432.3	protein_coding	Prps1				ENSMUSG00000012350.15	protein_coding	Ehf
ENSMUSG00000037335.13	protein_coding	Hand1	ENSMUSG00000110119.1	lncRNA	Gm45593				ENSMUSG00000026273.13	protein_coding	Mterf4
ENSMUSG00000037331.15	protein_coding	Larp1	ENSMUSG00000047714.14	protein_coding	Ppp1r2				ENSMUSG00000047710.8	protein_coding	Champ1
ENSMUSG00000037275.14	protein_coding	Gemin5	ENSMUSG00000026473.16	protein_coding	Glul				ENSMUSG00000003955.8	protein_coding	Fam162a
ENSMUSG00000082292.3	processed_pseudogene	Gm12250	ENSMUSG00000049300.11	protein_coding	Prmt6				ENSMUSG00000090083.11	protein_coding	Rnf8
ENSMUSG00000049755.14	protein_coding	Zfp672	ENSMUSG00000045624.15	protein_coding	Esf1				ENSMUSG00000038330.10	protein_coding	C87499
ENSMUSG00000013646.17	protein_coding	Sh3bp5l	ENSMUSG00000059970.7	protein_coding	Hspa2				ENSMUSG00000030714.14	protein_coding	Sgf29
ENSMUSG00000036819.14	protein_coding	Jmjd4	ENSMUSG00000079162.8	protein_coding	Trim43b				ENSMUSG00000025885.18	protein_coding	Myo5b
ENSMUSG00000084145.3	processed_pseudogene	Gm12263	ENSMUSG00000075031.4	protein_coding	H2bc3				ENSMUSG00000028902.4	protein_coding	Sf3a3
ENSMUSG00000043648.7	protein_coding	Pld6	ENSMUSG00000117078.1	processed_pseudogene	Gm4561				ENSMUSG00000032497.19	protein_coding	Lrrfip2
ENSMUSG00000061650.6	protein_coding	Med9	ENSMUSG00000036478.8	protein_coding	Btg1				ENSMUSG00000072813.5	protein_coding	E330014E10Rik
ENSMUSG00000000301.16	protein_coding	Pemt	ENSMUSG00000095935.1	protein_coding	Gm11238				ENSMUSG00000030884.12	protein_coding	Uqcrc2
ENSMUSG00000096745.1	processed_pseudogene	Gm12622	ENSMUSG00000069309.2	protein_coding	Hist1h2an				ENSMUSG00000019528.18	protein_coding	Gyg
ENSMUSG00000093924.1	processed_pseudogene	Gm12623	ENSMUSG00000099623.2	unprocessed_pseudogene	Gm4526				ENSMUSG00000032348.6	protein_coding	Gsta4
ENSMUSG00000096363.1	unprocessed_pseudogene	Gm12621	ENSMUSG00000034765.6	protein_coding	Dusp5				ENSMUSG00000021109.13	protein_coding	Hif1a
ENSMUSG00000095680.1	unprocessed_pseudogene	Gm12627	ENSMUSG00000047044.7	protein_coding	D030056L22Rik				ENSMUSG00000025413.13	protein_coding	Ttc4
ENSMUSG00000096088.1	unprocessed_pseudogene	Gm12614	ENSMUSG00000113348.1	unprocessed_pseudogene	Gm8607				ENSMUSG00000001767.5	protein_coding	Crnkl1
ENSMUSG00000096483.1	unprocessed_pseudogene	Gm12615	ENSMUSG00000098246.1	processed_pseudogene	Gm7627				ENSMUSG00000040720.15	protein_coding	Virma
ENSMUSG00000094278.1	processed_pseudogene	Gm12626	ENSMUSG00000073724.12	protein_coding	Pramel4				ENSMUSG00000051705.13	protein_coding	Senp8
ENSMUSG00000094005.1	unprocessed_pseudogene	Gm12625	ENSMUSG00000112777.1	unprocessed_pseudogene	Gm8723				ENSMUSG00000034152.6	protein_coding	Exoc3
ENSMUSG00000084335.1	unprocessed_pseudogene	Gm12619	ENSMUSG00000024974.10	protein_coding	Smc3				ENSMUSG00000074059.3	protein_coding	Fbxw18
ENSMUSG00000095605.1	unprocessed_pseudogene	Gm12624	ENSMUSG00000022528.8	protein_coding	Hes1				ENSMUSG00000037640.15	protein_coding	Zfp60
ENSMUSG00000093978.1	processed_pseudogene	Gm12612	ENSMUSG00000053560.5	protein_coding	Ier2				ENSMUSG00000019849.11	protein_coding	Prep
ENSMUSG00000095136.1	unprocessed_pseudogene	Gm12616	ENSMUSG00000107346.1	unprocessed_pseudogene	Gm43225				ENSMUSG00000038298.14	protein_coding	Pdzk1
ENSMUSG00000094566.1	processed_pseudogene	Gm12620	ENSMUSG00000028882.13	protein_coding	Ppp1r8				ENSMUSG00000021810.3	protein_coding	Ecd
ENSMUSG00000084034.1	processed_pseudogene	Gm12617	ENSMUSG00000094278.1	processed_pseudogene	Gm12626				ENSMUSG00000001642.18	protein_coding	Akr1b3
ENSMUSG00000018599.5	protein_coding	Mief2	ENSMUSG00000063881.11	protein_coding	Olfr376				ENSMUSG00000021556.12	protein_coding	Golm1
ENSMUSG00000020534.14	protein_coding	Shmt1	ENSMUSG00000043998.10	protein_coding	Mgat2				ENSMUSG00000030982.19	protein_coding	Vps35l
ENSMUSG00000042569.13	protein_coding	Dhrs7b	ENSMUSG00000057654.6	protein_coding	Olfr328				ENSMUSG00000026249.10	protein_coding	Serpine2
ENSMUSG00000018932.9	protein_coding	Map2k3	ENSMUSG00000032116.18	protein_coding	Stt3a				ENSMUSG00000027525.18	protein_coding	Phactr3
ENSMUSG00000010142.12	protein_coding	Tnfrsf13b	ENSMUSG00000022749.8	protein_coding	Tbc1d23				ENSMUSG00000041741.10	protein_coding	Pde3a
ENSMUSG00000042506.15	protein_coding	Usp22	ENSMUSG00000116988.1	protein_coding	Gm49673				ENSMUSG00000057363.12	protein_coding	Uxs1
ENSMUSG00000001034.17	protein_coding	Mapk7	ENSMUSG00000096049.1	protein_coding	Gm2075				ENSMUSG00000024120.12	protein_coding	Lrpprc
ENSMUSG00000004837.2	protein_coding	Grap	ENSMUSG00000063689.4	protein_coding	H2ac21				ENSMUSG00000059586.10	protein_coding	Nsmce2
ENSMUSG00000069844.12	protein_coding	Sco1	ENSMUSG00000104277.1	TEC	Gm38299				ENSMUSG00000070934.6	protein_coding	Rraga
ENSMUSG00000020904.11	protein_coding	Cfap52	ENSMUSG00000068879.4	protein_coding	Gm5773				ENSMUSG00000025038.7	protein_coding	Efhc2
ENSMUSG00000060938.14	protein_coding	Rpl26	ENSMUSG00000044201.10	protein_coding	Cdc25c				ENSMUSG00000099689.6	protein_coding	Zfp383
ENSMUSG00000020899.16	protein_coding	Pfas	ENSMUSG00000024462.17	protein_coding	Gabbr1				ENSMUSG00000032475.15	protein_coding	Nck1
ENSMUSG00000020898.18	protein_coding	Ctc1	ENSMUSG00000039546.9	protein_coding	Ajap1				ENSMUSG00000032898.9	protein_coding	Fbxo21
ENSMUSG00000045176.3	protein_coding	Borcs6	ENSMUSG00000005533.10	protein_coding	Igf1r				ENSMUSG00000020250.10	protein_coding	Txnrd1
ENSMUSG00000059278.9	protein_coding	Naa38	ENSMUSG00000028081.6	protein_coding	Rps3a1				ENSMUSG00000022871.13	protein_coding	Fetub
ENSMUSG00000086591.1	lncRNA	Dnah2os	ENSMUSG00000057216.6	unprocessed_pseudogene	Gm10807				ENSMUSG00000038770.17	protein_coding	Kpna7
ENSMUSG00000041346.11	protein_coding	Wrap53	ENSMUSG00000102169.1	unprocessed_pseudogene	Gm9113				ENSMUSG00000020952.10	protein_coding	Scfd1
ENSMUSG00000041329.13	protein_coding	Atp1b2	ENSMUSG00000021098.14	protein_coding	4930447C04Rik				ENSMUSG00000001962.8	protein_coding	Fam50a
ENSMUSG00000005202.2	protein_coding	Shbg	ENSMUSG00000032212.10	protein_coding	Sltm				ENSMUSG00000032254.10	protein_coding	Kif23
ENSMUSG00000069835.10	protein_coding	Sat2	ENSMUSG00000103406.1	unprocessed_pseudogene	Gm5541				ENSMUSG00000001604.14	protein_coding	Tcea3
ENSMUSG00000041287.5	protein_coding	Sox15	ENSMUSG00000061961.3	protein_coding	Olfr815				ENSMUSG00000049516.9	protein_coding	Spty2d1
ENSMUSG00000018761.14	protein_coding	Mpdu1	ENSMUSG00000096750.7	protein_coding	Gm11757				ENSMUSG00000074062.5	protein_coding	Fbxw16
ENSMUSG00000005204.12	protein_coding	Senp3	ENSMUSG00000110761.1	processed_pseudogene	Gm29761				ENSMUSG00000032939.14	protein_coding	Nup93
ENSMUSG00000097328.7	protein_coding	Tnfsf12	ENSMUSG00000003847.16	protein_coding	Nfat5				ENSMUSG00000022205.15	protein_coding	Sub1
ENSMUSG00000051790.15	protein_coding	Nlgn2	ENSMUSG00000040952.16	protein_coding	Rps19				ENSMUSG00000028822.11	protein_coding	Tmem50a
ENSMUSG00000018567.14	protein_coding	Gabarap	ENSMUSG00000107436.1	TEC	Gm44416				ENSMUSG00000024346.6	protein_coding	Pfdn1
ENSMUSG00000020886.17	protein_coding	Dlg4	ENSMUSG00000038611.17	protein_coding	Phrf1				ENSMUSG00000032834.11	protein_coding	Pwp2
ENSMUSG00000018921.11	protein_coding	Pelp1	ENSMUSG00000094560.1	protein_coding	A430089I19Rik				ENSMUSG00000043090.18	protein_coding	Zfp866
ENSMUSG00000018920.11	protein_coding	Cxcl16	ENSMUSG00000053470.13	protein_coding	Kdm3a				ENSMUSG00000070324.6	protein_coding	Fbxw22
ENSMUSG00000014609.16	protein_coding	Chrne	ENSMUSG00000112069.1	unprocessed_pseudogene	Gm9476				ENSMUSG00000097290.9	lncRNA	1300002E11Rik
ENSMUSG00000018446.8	protein_coding	C1qbp	ENSMUSG00000096066.4	protein_coding	Gm10424				ENSMUSG00000032344.17	protein_coding	Cgas
ENSMUSG00000040471.17	protein_coding	Ggt6	ENSMUSG00000113971.1	protein_coding	Gm2022				ENSMUSG00000024176.10	protein_coding	Sox8
ENSMUSG00000040463.16	protein_coding	Mybbp1a	ENSMUSG00000117759.1	transcribed_processed_pseudogene	AA684185				ENSMUSG00000026663.6	protein_coding	Atf6
ENSMUSG00000040447.15	protein_coding	Spns2	ENSMUSG00000113481.1	unprocessed_pseudogene	Gm48388				ENSMUSG00000014551.8	protein_coding	Mrps25
ENSMUSG00000055670.14	protein_coding	Zzef1	ENSMUSG00000028233.6	protein_coding	Tgs1				ENSMUSG00000094443.2	protein_coding	Sgo2b
ENSMUSG00000069814.6	protein_coding	Ccdc92b	ENSMUSG00000050192.8	protein_coding	Eif5a2				ENSMUSG00000021428.9	protein_coding	Riok1
ENSMUSG00000038335.13	protein_coding	Tsr1	ENSMUSG00000072964.14	protein_coding	Bhlhb9				ENSMUSG00000027722.14	protein_coding	Spata5
ENSMUSG00000038268.4	protein_coding	Ovca2	ENSMUSG00000115393.1	processed_pseudogene	Gm49052				ENSMUSG00000049134.15	protein_coding	Nrap
ENSMUSG00000078789.9	protein_coding	Dph1	ENSMUSG00000098171.1	processed_pseudogene	Gm9621				ENSMUSG00000032096.16	protein_coding	Arcn1
ENSMUSG00000045374.18	protein_coding	Wdr81	ENSMUSG00000025869.11	protein_coding	Nop16				ENSMUSG00000027698.14	protein_coding	Nceh1
ENSMUSG00000038217.13	protein_coding	Tlcd2	ENSMUSG00000108654.1	unprocessed_pseudogene	Gm9519				ENSMUSG00000010796.11	protein_coding	Asz1
ENSMUSG00000038188.17	protein_coding	Scarf1	ENSMUSG00000093770.1	unprocessed_pseudogene	Obox3-ps4				ENSMUSG00000030911.7	protein_coding	Zp2
ENSMUSG00000038178.16	protein_coding	Slc43a2	ENSMUSG00000038702.6	protein_coding	Dsel				ENSMUSG00000029190.19	protein_coding	D5Ertd579e
ENSMUSG00000020846.6	protein_coding	Rflnb	ENSMUSG00000029521.7	protein_coding	Chek2				ENSMUSG00000073725.8	protein_coding	Lmbrd1
ENSMUSG00000038046.4	protein_coding	Mrm3	ENSMUSG00000061991.2	protein_coding	H2ac10				ENSMUSG00000031785.16	protein_coding	Adgrg1
ENSMUSG00000020843.15	protein_coding	Timm22	ENSMUSG00000071265.10	transcribed_unitary_pseudogene	1700086L19Rik				ENSMUSG00000038379.15	protein_coding	Ttk
ENSMUSG00000020841.5	protein_coding	Cpd	ENSMUSG00000099927.1	processed_pseudogene	Gm8226				ENSMUSG00000027425.18	protein_coding	Kat14
ENSMUSG00000002059.18	protein_coding	Rab34	ENSMUSG00000103362.1	protein_coding	Tdpoz2				ENSMUSG00000063808.14	protein_coding	Gpatch1
ENSMUSG00000010277.7	protein_coding	2610507B11Rik	ENSMUSG00000115167.1	lncRNA	Gm49015				ENSMUSG00000056091.12	protein_coding	St3gal5
ENSMUSG00000037593.12	protein_coding	Rskr	ENSMUSG00000095717.1	protein_coding	Gm2056				ENSMUSG00000021326.13	protein_coding	Trim27
ENSMUSG00000002058.13	protein_coding	Unc119	ENSMUSG00000058773.2	protein_coding	H1f5				ENSMUSG00000021193.10	protein_coding	Pitrm1
ENSMUSG00000001095.5	protein_coding	Slc13a2	ENSMUSG00000081445.1	processed_pseudogene	Rpl23a-ps4				ENSMUSG00000022322.8	protein_coding	Shcbp1
ENSMUSG00000020829.9	protein_coding	Slc46a1	ENSMUSG00000106821.1	unprocessed_pseudogene	Gm7961				ENSMUSG00000042211.7	protein_coding	Fbxo38
ENSMUSG00000049489.5	protein_coding	Ccnq	ENSMUSG00000050122.19	protein_coding	Vwa3b				ENSMUSG00000037058.16	protein_coding	Paip2
ENSMUSG00000017677.11	protein_coding	Wsb1	ENSMUSG00000096233.1	processed_pseudogene	Gm13238				ENSMUSG00000026565.18	protein_coding	Pou2f1
ENSMUSG00000046909.9	protein_coding	Tefm	ENSMUSG00000044703.5	protein_coding	Phf11a				ENSMUSG00000028869.13	protein_coding	Gnl2
ENSMUSG00000057181.15	protein_coding	5730455P16Rik	ENSMUSG00000093584.1	unprocessed_pseudogene	Obox3-ps2				ENSMUSG00000020495.13	protein_coding	Smg8
ENSMUSG00000048895.13	protein_coding	Cdk5r1	ENSMUSG00000016757.11	protein_coding	Ttll12				ENSMUSG00000025219.13	protein_coding	Fgf8
ENSMUSG00000020692.14	protein_coding	Nle1	ENSMUSG00000109916.1	unprocessed_pseudogene	Gm45551				ENSMUSG00000021713.9	protein_coding	Ppwd1
ENSMUSG00000018845.14	protein_coding	Unc45b	ENSMUSG00000005125.13	protein_coding	Ndrg1				ENSMUSG00000002129.11	protein_coding	Sf3a1
ENSMUSG00000018651.14	protein_coding	Tada2a	ENSMUSG00000100786.1	lncRNA	Gm28940				ENSMUSG00000052962.3	protein_coding	Mrpl35
ENSMUSG00000020532.18	protein_coding	Acaca	ENSMUSG00000052949.14	protein_coding	Rnf157				ENSMUSG00000029613.15	protein_coding	Eif2ak1
ENSMUSG00000018698.15	protein_coding	Lhx1	ENSMUSG00000030554.16	protein_coding	Synm				ENSMUSG00000004535.12	protein_coding	Tax1bp1
ENSMUSG00000018405.7	protein_coding	Mrm1	ENSMUSG00000094084.2	protein_coding	Tdpoz1				ENSMUSG00000023919.7	protein_coding	Cenpq
ENSMUSG00000020526.12	protein_coding	Znhit3	ENSMUSG00000086598.9	protein_coding	Btbd18				ENSMUSG00000054310.16	protein_coding	Obox1
ENSMUSG00000085208.3	lncRNA	Brip1os	ENSMUSG00000052423.14	protein_coding	B4galt3				ENSMUSG00000043067.15	protein_coding	Dpy19l1
ENSMUSG00000018068.13	protein_coding	Ints2	ENSMUSG00000019997.11	protein_coding	Ccn2				ENSMUSG00000051579.10	protein_coding	Tceal8
ENSMUSG00000018171.9	protein_coding	Vmp1	ENSMUSG00000027765.6	protein_coding	P2ry1				ENSMUSG00000037710.8	protein_coding	Cisd1
ENSMUSG00000083992.1	processed_pseudogene	Gm11478	ENSMUSG00000096283.2	protein_coding	Gm6176				ENSMUSG00000021024.14	protein_coding	Psma6
ENSMUSG00000020493.8	protein_coding	Prr11	ENSMUSG00000096528.1	TEC	G430049J08Rik				ENSMUSG00000019943.10	protein_coding	Atp2b1
ENSMUSG00000098943.1	snoRNA	Rnu3b1	ENSMUSG00000049482.16	protein_coding	Ctu2				ENSMUSG00000025314.16	protein_coding	Ptprj
ENSMUSG00000099291.1	snoRNA	Rnu3b3	ENSMUSG00000090877.3	protein_coding	Hspa1b				ENSMUSG00000021178.9	protein_coding	Psmc1
ENSMUSG00000104896.1	snoRNA	Rnu3b4	ENSMUSG00000051257.3	protein_coding	Trap1a				ENSMUSG00000027306.15	protein_coding	Nusap1
ENSMUSG00000105115.1	snoRNA	Rnu3b2	ENSMUSG00000070291.4	protein_coding	Ddx43				ENSMUSG00000004948.12	protein_coding	Zp3
ENSMUSG00000018379.17	protein_coding	Srsf1	ENSMUSG00000028651.12	protein_coding	Ppie				ENSMUSG00000027569.15	protein_coding	Mrgbp
ENSMUSG00000033983.14	protein_coding	Coil	ENSMUSG00000070385.12	protein_coding	Ampd1				ENSMUSG00000023032.12	protein_coding	Slc4a8
ENSMUSG00000081766.3	transcribed_processed_pseudogene	2210409E12Rik	ENSMUSG00000085403.1	lncRNA	Gm13068				ENSMUSG00000025586.17	protein_coding	Cpeb1
ENSMUSG00000000275.16	protein_coding	Trim25	ENSMUSG00000070890.3	protein_coding	Gm12794				ENSMUSG00000020482.4	protein_coding	Ccdc117
ENSMUSG00000000276.11	protein_coding	Dgke	ENSMUSG00000058656.13	protein_coding	Samd12				ENSMUSG00000072258.10	protein_coding	Taf1a
ENSMUSG00000020857.11	protein_coding	Nme2	ENSMUSG00000020812.18	lncRNA	Snhg16				ENSMUSG00000056310.14	protein_coding	Tyw1
ENSMUSG00000037601.11	protein_coding	Nme1	ENSMUSG00000104831.1	processed_pseudogene	B020017C02Rik				ENSMUSG00000029204.7	protein_coding	Rhoh
ENSMUSG00000020859.16	protein_coding	Spag9	ENSMUSG00000072814.10	protein_coding	Gm7982				ENSMUSG00000049092.11	protein_coding	Gpr137c
ENSMUSG00000081604.5	processed_pseudogene	Gm11518	ENSMUSG00000115664.1	lncRNA	Gm32913				ENSMUSG00000032571.14	protein_coding	Pik3r4
ENSMUSG00000037573.5	protein_coding	Tob1	ENSMUSG00000096192.2	transcribed_processed_pseudogene	Gm18856				ENSMUSG00000028975.16	protein_coding	Pex14
ENSMUSG00000020868.15	protein_coding	Xylt2	ENSMUSG00000097525.2	lncRNA	Platr31				ENSMUSG00000096910.2	protein_coding	Zfp955b
ENSMUSG00000075610.9	protein_coding	Tmem92	ENSMUSG00000066838.7	protein_coding	Zfp772				ENSMUSG00000035051.15	protein_coding	Dhx57
ENSMUSG00000081586.3	unprocessed_pseudogene	Gm11544	ENSMUSG00000095190.3	protein_coding	Gm10668				ENSMUSG00000029176.13	protein_coding	Anapc4
ENSMUSG00000043522.8	unprocessed_pseudogene	A430060F13Rik	ENSMUSG00000094230.5	lncRNA	Gm21847				ENSMUSG00000038895.16	protein_coding	Zfp653
ENSMUSG00000001510.8	protein_coding	Dlx3	ENSMUSG00000107552.1	lncRNA	Gm44096				ENSMUSG00000034403.16	protein_coding	Pja1
ENSMUSG00000050860.6	protein_coding	Phospho1	ENSMUSG00000024754.13	protein_coding	Cemip2				ENSMUSG00000015971.5	protein_coding	Actr8
ENSMUSG00000013415.9	protein_coding	Igf2bp1	ENSMUSG00000061787.15	protein_coding	Rps17				ENSMUSG00000055917.15	protein_coding	Zfp277
ENSMUSG00000006058.10	protein_coding	Snf8	ENSMUSG00000006457.4	protein_coding	Actn3				ENSMUSG00000028035.13	protein_coding	Dnajb4
ENSMUSG00000014349.7	protein_coding	Ube2z	ENSMUSG00000097119.2	lncRNA	B230354K17Rik				ENSMUSG00000028583.14	protein_coding	Pdpn
ENSMUSG00000006057.15	protein_coding	Atp5g1	ENSMUSG00000108550.1	lncRNA	Gm44736				ENSMUSG00000027170.12	protein_coding	Eif3m
ENSMUSG00000006056.13	protein_coding	Calcoco2	ENSMUSG00000106904.1	TEC	Gm43029				ENSMUSG00000090112.8	protein_coding	Shprh
ENSMUSG00000038756.13	protein_coding	Ttll6	ENSMUSG00000083270.1	processed_pseudogene	Gm13498				ENSMUSG00000022336.3	protein_coding	Eif3e
ENSMUSG00000081249.3	processed_pseudogene	Gm11517	ENSMUSG00000083128.1	processed_pseudogene	Gm12723				ENSMUSG00000028271.9	protein_coding	Gtf2b
ENSMUSG00000038560.7	protein_coding	Sp6	ENSMUSG00000081152.1	processed_pseudogene	Gm12430				ENSMUSG00000044792.7	protein_coding	Isca1
ENSMUSG00000001441.13	protein_coding	Npepps	ENSMUSG00000118410.1	unitary_pseudogene	AC139347.1				ENSMUSG00000070677.8	protein_coding	D5Ertd577e
ENSMUSG00000071415.6	protein_coding	Rpl23	ENSMUSG00000085279.1	lncRNA	Gm15965				ENSMUSG00000036934.9	protein_coding	4921524J17Rik
ENSMUSG00000020882.17	protein_coding	Cacnb1	ENSMUSG00000113895.1	lncRNA	Gm48383				ENSMUSG00000054509.7	protein_coding	Parp4
ENSMUSG00000017400.10	protein_coding	Stac2	ENSMUSG00000090714.10	protein_coding	Zscan4d				ENSMUSG00000091060.2	protein_coding	Myocos
ENSMUSG00000038150.7	protein_coding	Ormdl3	ENSMUSG00000031397.11	protein_coding	Tktl1				ENSMUSG00000006941.5	protein_coding	Eif1b
ENSMUSG00000078676.9	protein_coding	Casc3	ENSMUSG00000086290.9	lncRNA	Snhg12				ENSMUSG00000002812.4	protein_coding	Flii
ENSMUSG00000055937.1	protein_coding	Krt28	ENSMUSG00000025537.12	protein_coding	Phkg1				ENSMUSG00000027737.10	protein_coding	Slc7a11
ENSMUSG00000048294.4	protein_coding	Krtap4-13	ENSMUSG00000041583.8	protein_coding	Obox6				ENSMUSG00000052337.15	protein_coding	Immt
ENSMUSG00000017176.17	protein_coding	Nt5c3b	ENSMUSG00000106717.1	TEC	Gm42798				ENSMUSG00000024983.10	protein_coding	Vti1a
ENSMUSG00000048732.5	protein_coding	Klhl11	ENSMUSG00000107315.1	unprocessed_pseudogene	BC080696				ENSMUSG00000033767.14	protein_coding	Tmem131l
ENSMUSG00000017837.12	protein_coding	Nkiras2	ENSMUSG00000083338.1	processed_pseudogene	Gm12475				ENSMUSG00000033826.10	protein_coding	Dnah8
ENSMUSG00000014198.15	protein_coding	Zfp385c	ENSMUSG00000074340.9	protein_coding	Ovgp1				ENSMUSG00000026187.9	protein_coding	Xrcc5
ENSMUSG00000004044.9	protein_coding	Cavin1	ENSMUSG00000107285.1	unprocessed_pseudogene	Gm3176				ENSMUSG00000029918.9	protein_coding	Mrps33
ENSMUSG00000019303.14	protein_coding	Psmc3ip	ENSMUSG00000104338.1	unprocessed_pseudogene	Gm9131				ENSMUSG00000073721.5	protein_coding	Pramef20
ENSMUSG00000017802.14	protein_coding	Retreg3	ENSMUSG00000028234.6	protein_coding	Rps20				ENSMUSG00000092622.8	protein_coding	Khdc3
ENSMUSG00000078651.8	protein_coding	Aoc2	ENSMUSG00000028292.14	protein_coding	Rars2				ENSMUSG00000060149.7	lncRNA	BC002059
ENSMUSG00000019326.14	protein_coding	Aoc3	ENSMUSG00000112856.1	protein_coding	Gm4305				ENSMUSG00000018372.13	protein_coding	Cep95
ENSMUSG00000035007.5	protein_coding	Rundc1	ENSMUSG00000062421.13	protein_coding	Arf2				ENSMUSG00000018848.4	protein_coding	Rars
ENSMUSG00000063316.13	protein_coding	Rpl27	ENSMUSG00000086249.1	lncRNA	Gm12724				ENSMUSG00000029491.7	protein_coding	Pde6b
ENSMUSG00000010358.13	protein_coding	Ifi35	ENSMUSG00000033166.11	protein_coding	Dis3				ENSMUSG00000039531.8	protein_coding	Zup1
ENSMUSG00000001313.12	protein_coding	Rnd2	ENSMUSG00000112931.1	protein_coding	Gm4303				ENSMUSG00000039910.10	protein_coding	Cited2
ENSMUSG00000010362.9	protein_coding	Rdm1	ENSMUSG00000060034.5	protein_coding	Ctf2				ENSMUSG00000032459.9	protein_coding	Mrps22
ENSMUSG00000034936.2	protein_coding	Arl4d	ENSMUSG00000096230.4	protein_coding	Gm16429				ENSMUSG00000001473.7	protein_coding	Tubb6
ENSMUSG00000034931.15	protein_coding	Dhx8	ENSMUSG00000020185.16	protein_coding	E2f7				ENSMUSG00000022300.10	protein_coding	Dcaf13
ENSMUSG00000020922.11	protein_coding	Lsm12	ENSMUSG00000039130.18	protein_coding	Zc3hc1				ENSMUSG00000041638.18	protein_coding	Gcn1
ENSMUSG00000008855.17	protein_coding	Hdac5	ENSMUSG00000116455.1	lncRNA	Gm35974				ENSMUSG00000030417.15	protein_coding	Pdcd5
ENSMUSG00000059995.12	protein_coding	Atxn7l3	ENSMUSG00000075701.9	protein_coding	Selenos				ENSMUSG00000029089.8	protein_coding	5730480H06Rik
ENSMUSG00000020923.17	protein_coding	Ubtf	ENSMUSG00000031134.16	protein_coding	Rbmx				ENSMUSG00000015671.11	protein_coding	Psma2
ENSMUSG00000050288.6	protein_coding	Fzd2	ENSMUSG00000044068.7	protein_coding	Zrsr1				ENSMUSG00000028563.16	protein_coding	Tm2d1
ENSMUSG00000051378.10	protein_coding	Kif18b	ENSMUSG00000032518.6	protein_coding	Rpsa				ENSMUSG00000069678.10	protein_coding	Pcgf1
ENSMUSG00000045532.5	protein_coding	C1ql1	ENSMUSG00000047139.9	protein_coding	Cd24a				ENSMUSG00000029627.12	protein_coding	Zkscan14
ENSMUSG00000020937.14	protein_coding	Plcd3	ENSMUSG00000022797.16	protein_coding	Tfrc				ENSMUSG00000079555.2	protein_coding	Haus3
ENSMUSG00000048878.6	protein_coding	Hexim1	ENSMUSG00000095821.2	protein_coding	Tcstv3				ENSMUSG00000021611.9	protein_coding	Tert
ENSMUSG00000055805.15	protein_coding	Fmnl1	ENSMUSG00000049871.14	protein_coding	Nlrc3				ENSMUSG00000026078.10	protein_coding	Pdcl3
ENSMUSG00000020941.7	protein_coding	Map3k14	ENSMUSG00000113489.1	protein_coding	Gm16381				ENSMUSG00000026880.11	protein_coding	Stom
ENSMUSG00000062421.13	protein_coding	Arf2	ENSMUSG00000113951.1	protein_coding	Gm2001				ENSMUSG00000020375.9	protein_coding	Rufy1
ENSMUSG00000020691.13	protein_coding	Mettl2	ENSMUSG00000037003.16	protein_coding	Tns2				ENSMUSG00000054134.14	protein_coding	Umodl1
ENSMUSG00000081965.1	processed_pseudogene	Gm11620	ENSMUSG00000075015.3	protein_coding	Gm10801				ENSMUSG00000001150.7	protein_coding	Mcm3ap
ENSMUSG00000085255.1	lncRNA	Taco1os	ENSMUSG00000096744.1	protein_coding	Gm4307				ENSMUSG00000066441.14	protein_coding	Rdh11
ENSMUSG00000020700.11	protein_coding	Map3k3	ENSMUSG00000031508.14	protein_coding	Ankrd10				ENSMUSG00000025898.6	protein_coding	Cwf19l2
ENSMUSG00000040548.16	protein_coding	Tex2	ENSMUSG00000017144.8	protein_coding	Rnd3				ENSMUSG00000029486.13	protein_coding	Mrpl1
ENSMUSG00000018433.14	protein_coding	Nol11	ENSMUSG00000050244.9	protein_coding	Heatr1				ENSMUSG00000041645.14	protein_coding	Ddx24
ENSMUSG00000040430.18	protein_coding	Pitpnc1	ENSMUSG00000008730.17	protein_coding	Hipk1				ENSMUSG00000041890.17	protein_coding	Git2
ENSMUSG00000041920.14	protein_coding	Slc16a6	ENSMUSG00000016534.15	protein_coding	Lamp2				ENSMUSG00000021706.14	protein_coding	Zfyve16
ENSMUSG00000041654.15	protein_coding	Slc39a11	ENSMUSG00000101447.1	lncRNA	Gm28826				ENSMUSG00000047237.13	protein_coding	Fbxw21
ENSMUSG00000041598.7	protein_coding	Cdc42ep4	ENSMUSG00000027660.16	protein_coding	Skil				ENSMUSG00000006169.20	protein_coding	Clint1
ENSMUSG00000057322.12	protein_coding	Rpl38	ENSMUSG00000023982.8	protein_coding	Guca1a				ENSMUSG00000030754.9	protein_coding	Copb1
ENSMUSG00000034714.9	protein_coding	Ttyh2	ENSMUSG00000086429.9	lncRNA	Gt(ROSA)26Sor				ENSMUSG00000024507.6	protein_coding	Hsd17b4
ENSMUSG00000057219.11	protein_coding	Armc7	ENSMUSG00000074578.14	lncRNA	Zfas1				ENSMUSG00000037531.8	protein_coding	Mrpl47
ENSMUSG00000020738.16	protein_coding	Sumo2	ENSMUSG00000081179.1	processed_pseudogene	Gm13136				ENSMUSG00000037824.6	protein_coding	Tspan14
ENSMUSG00000020781.14	protein_coding	Tsen54	ENSMUSG00000079450.11	protein_coding	Cldn34c1				ENSMUSG00000022020.15	protein_coding	Naa16
ENSMUSG00000020758.15	protein_coding	Itgb4	ENSMUSG00000113707.1	lncRNA	Gm10457				ENSMUSG00000075229.11	protein_coding	Ccdc58
ENSMUSG00000052949.14	protein_coding	Rnf157	ENSMUSG00000048450.10	protein_coding	Msx1				ENSMUSG00000000811.13	protein_coding	Txnrd3
ENSMUSG00000050628.6	protein_coding	Ubald2	ENSMUSG00000093513.1	unprocessed_pseudogene	Obox4-ps31				ENSMUSG00000033955.13	protein_coding	Tnks1bp1
ENSMUSG00000020802.8	protein_coding	Ube2o	ENSMUSG00000094043.2	protein_coding	Gm7971				ENSMUSG00000038102.15	protein_coding	Trappc11
ENSMUSG00000057286.6	protein_coding	St6galnac2	ENSMUSG00000049775.16	protein_coding	Tmsb4x				ENSMUSG00000021645.16	protein_coding	Smn1
ENSMUSG00000020818.16	protein_coding	Mfsd11	ENSMUSG00000069310.4	protein_coding	H3c3				ENSMUSG00000034024.8	protein_coding	Cct2
ENSMUSG00000086859.4	lncRNA	Snhg20	ENSMUSG00000025880.11	protein_coding	Smad7				ENSMUSG00000005370.4	protein_coding	Msh6
ENSMUSG00000088529.1	scaRNA	Gm26083	ENSMUSG00000008090.14	protein_coding	Fgfrl1				ENSMUSG00000021102.4	protein_coding	Glrx5
ENSMUSG00000025572.17	protein_coding	Tmc6	ENSMUSG00000034274.11	protein_coding	Thoc5				ENSMUSG00000025159.8	protein_coding	Mms19
ENSMUSG00000050106.17	protein_coding	Tmc8	ENSMUSG00000031765.8	protein_coding	Mt1				ENSMUSG00000060012.9	protein_coding	Kif13b
ENSMUSG00000025573.4	protein_coding	6030468B19Rik	ENSMUSG00000081965.1	processed_pseudogene	Gm11620				ENSMUSG00000026239.14	protein_coding	Pde6d
ENSMUSG00000093485.1	protein_coding	Gm20708	ENSMUSG00000058600.13	protein_coding	Rpl30				ENSMUSG00000062519.13	protein_coding	Zfp398
ENSMUSG00000053113.3	protein_coding	Socs3	ENSMUSG00000018433.14	protein_coding	Nol11				ENSMUSG00000036270.16	protein_coding	Edc4
ENSMUSG00000033909.17	protein_coding	Usp36	ENSMUSG00000030123.15	protein_coding	Plxnd1				ENSMUSG00000032239.10	protein_coding	Rp9
ENSMUSG00000039989.7	protein_coding	Cbx4	ENSMUSG00000096619.1	protein_coding	Gm2035				ENSMUSG00000039804.15	protein_coding	Ncoa5
ENSMUSG00000039963.20	protein_coding	Ccdc40	ENSMUSG00000026456.18	protein_coding	Cyb5r1				ENSMUSG00000000532.11	protein_coding	Acvr1b
ENSMUSG00000025579.14	protein_coding	Gaa	ENSMUSG00000020882.17	protein_coding	Cacnb1				ENSMUSG00000024154.11	protein_coding	Gtf2a1l
ENSMUSG00000025580.15	protein_coding	Eif4a3	ENSMUSG00000021514.18	protein_coding	Zfp369				ENSMUSG00000021978.9	protein_coding	Extl3
ENSMUSG00000005043.13	protein_coding	Sgsh	ENSMUSG00000030744.13	protein_coding	Rps3				ENSMUSG00000029090.12	protein_coding	Adgra3
ENSMUSG00000039850.16	protein_coding	Endov	ENSMUSG00000070618.10	protein_coding	BC080695				ENSMUSG00000039414.10	protein_coding	Heatr5b
ENSMUSG00000025582.4	protein_coding	Nptx1	ENSMUSG00000114694.1	protein_coding	Gm47995				ENSMUSG00000087193.7	lncRNA	Gm14820
ENSMUSG00000061306.16	protein_coding	Slc38a10	ENSMUSG00000062309.8	protein_coding	Rpp25				ENSMUSG00000019813.16	protein_coding	Cep57l1
ENSMUSG00000049957.14	protein_coding	Ccdc137	ENSMUSG00000032648.14	protein_coding	Pygm				ENSMUSG00000110277.2	protein_coding	Gm45871
ENSMUSG00000057594.12	protein_coding	Arl16	ENSMUSG00000017009.3	protein_coding	Sdc4				ENSMUSG00000079523.8	protein_coding	Tmsb10
ENSMUSG00000025792.9	protein_coding	Slc25a10	ENSMUSG00000101972.1	protein_coding	H3c11				ENSMUSG00000027018.11	protein_coding	Hat1
ENSMUSG00000025130.11	protein_coding	P4hb	ENSMUSG00000082164.1	processed_pseudogene	Gm13360				ENSMUSG00000025026.15	protein_coding	Add3
ENSMUSG00000025134.2	protein_coding	Alyref	ENSMUSG00000040312.14	protein_coding	Cchcr1				ENSMUSG00000003660.10	protein_coding	Snrnp200
ENSMUSG00000025137.15	protein_coding	Pcyt2	ENSMUSG00000030180.15	protein_coding	Kdm5a				ENSMUSG00000023403.14	protein_coding	Stk31
ENSMUSG00000025141.3	protein_coding	Myadml2	ENSMUSG00000095954.4	protein_coding	Gm3183				ENSMUSG00000037216.5	protein_coding	Lipt1
ENSMUSG00000025158.7	protein_coding	Rfng	ENSMUSG00000109644.1	lncRNA	0610005C13Rik				ENSMUSG00000022131.3	protein_coding	Gpr180
ENSMUSG00000025153.9	protein_coding	Fasn	ENSMUSG00000029047.13	protein_coding	Pex10				ENSMUSG00000045136.6	protein_coding	Tubb2b
ENSMUSG00000025161.16	protein_coding	Slc16a3	ENSMUSG00000101355.1	protein_coding	H3c10				ENSMUSG00000039737.11	protein_coding	Prkrip1
ENSMUSG00000039294.14	protein_coding	Cybc1	ENSMUSG00000063785.12	protein_coding	Utp14a				ENSMUSG00000020708.12	protein_coding	Psmc5
ENSMUSG00000025173.13	protein_coding	Wdr45b	ENSMUSG00000093397.1	unprocessed_pseudogene	Obox4-ps29				ENSMUSG00000078773.11	protein_coding	Rad54b
ENSMUSG00000079179.9	lncRNA	Rab10os	ENSMUSG00000118239.1	lncRNA	Gm50107				ENSMUSG00000020739.11	protein_coding	Nup85
ENSMUSG00000020668.10	protein_coding	Kif3c	ENSMUSG00000027225.7	protein_coding	Duoxa2				ENSMUSG00000030824.17	protein_coding	Nucb1
ENSMUSG00000071456.6	lncRNA	1110002L01Rik	ENSMUSG00000033096.7	protein_coding	Apmap				ENSMUSG00000096225.7	protein_coding	Lhx8
ENSMUSG00000020660.6	protein_coding	Pomc	ENSMUSG00000106747.1	TEC	Gm43025				ENSMUSG00000022151.16	protein_coding	Ttc33
ENSMUSG00000020654.15	protein_coding	Adcy3	ENSMUSG00000091971.3	protein_coding	Hspa1a				ENSMUSG00000026439.14	protein_coding	Rbbp5
ENSMUSG00000037361.8	protein_coding	Sf3b6	ENSMUSG00000086537.7	lncRNA	Gnasas1				ENSMUSG00000018326.9	protein_coding	Ywhab
ENSMUSG00000037336.14	protein_coding	Mfsd2b	ENSMUSG00000027423.15	protein_coding	Snx5				ENSMUSG00000035683.13	protein_coding	Melk
ENSMUSG00000112496.2	lncRNA	Gm48764	ENSMUSG00000025816.15	protein_coding	Sec61a2				ENSMUSG00000034883.9	protein_coding	Lrr1
ENSMUSG00000112792.1	lncRNA	Gm38407	ENSMUSG00000066141.2	protein_coding	Gm11232				ENSMUSG00000032101.6	protein_coding	Ddx25
ENSMUSG00000113226.1	lncRNA	Gm47808	ENSMUSG00000105893.1	processed_pseudogene	Wdr46-ps				ENSMUSG00000068921.14	protein_coding	Dap3
ENSMUSG00000078377.5	processed_pseudogene	Gm4294	ENSMUSG00000008307.11	protein_coding	1700109H08Rik				ENSMUSG00000040112.9	protein_coding	Mrps35
ENSMUSG00000037169.15	protein_coding	Mycn	ENSMUSG00000030469.10	protein_coding	Zfp719				ENSMUSG00000031167.16	protein_coding	Rbm3
ENSMUSG00000020566.19	protein_coding	Atp6v1c2	ENSMUSG00000066621.12	protein_coding	Tecpr1				ENSMUSG00000032232.14	protein_coding	Cgnl1
ENSMUSG00000011179.8	protein_coding	Odc1	ENSMUSG00000038007.14	protein_coding	Acer2				ENSMUSG00000083380.1	processed_pseudogene	Ndufb4c
ENSMUSG00000113956.1	processed_pseudogene	Gm19368	ENSMUSG00000003444.8	protein_coding	Med29				ENSMUSG00000023980.7	protein_coding	Taf8
ENSMUSG00000113959.1	TEC	Gm46339	ENSMUSG00000032855.6	protein_coding	Pkd1				ENSMUSG00000031533.4	protein_coding	Mrps31
ENSMUSG00000116883.1	lncRNA	Gm49700	ENSMUSG00000046138.15	protein_coding	9930021J03Rik				ENSMUSG00000038954.14	protein_coding	Supt3
ENSMUSG00000113506.1	transcribed_unprocessed_pseudogene	Gm49377	ENSMUSG00000113695.1	TEC	9330159N22Rik				ENSMUSG00000018239.9	protein_coding	Zcchc10
ENSMUSG00000113569.1	processed_pseudogene	Gm48035	ENSMUSG00000037071.3	protein_coding	Scd1				ENSMUSG00000039047.17	protein_coding	Pigk
ENSMUSG00000113691.1	unprocessed_pseudogene	Gm38699	ENSMUSG00000035666.14	protein_coding	Gtf3c4				ENSMUSG00000086583.3	transcribed_processed_pseudogene	Gm15500
ENSMUSG00000073158.4	protein_coding	9030624G23Rik	ENSMUSG00000103350.1	protein_coding	Tdpoz6				ENSMUSG00000014177.10	protein_coding	Tvp23b
ENSMUSG00000113403.1	processed_pseudogene	Gm9315	ENSMUSG00000028106.13	protein_coding	Rprd2				ENSMUSG00000018347.16	protein_coding	Zkscan6
ENSMUSG00000020629.12	protein_coding	Adi1	ENSMUSG00000024968.14	protein_coding	Rcor2				ENSMUSG00000068302.8	protein_coding	Noto
ENSMUSG00000113386.1	lncRNA	Gm47357	ENSMUSG00000065999.13	protein_coding	Zfp985				ENSMUSG00000029330.8	protein_coding	Cds1
ENSMUSG00000020547.5	protein_coding	Bzw2	ENSMUSG00000114771.1	lncRNA	Gm49064				ENSMUSG00000027233.4	protein_coding	Patl2
ENSMUSG00000036188.4	protein_coding	Ankmy2	ENSMUSG00000085227.1	lncRNA	6330418K02Rik				ENSMUSG00000024863.6	protein_coding	Mbl2
ENSMUSG00000014905.4	protein_coding	Dnajb9	ENSMUSG00000100205.1	processed_pseudogene	Gm4850				ENSMUSG00000034560.6	protein_coding	Washc4
ENSMUSG00000112795.1	processed_pseudogene	Gm2027	ENSMUSG00000109561.1	protein_coding	Ankrd31				ENSMUSG00000021711.17	protein_coding	Trappc13
ENSMUSG00000035293.13	protein_coding	G2e3	ENSMUSG00000111057.1	processed_pseudogene	Gm3442				ENSMUSG00000068130.11	protein_coding	Zfp442
ENSMUSG00000020954.16	protein_coding	Strn3	ENSMUSG00000030207.15	protein_coding	Fam234b				ENSMUSG00000032376.12	protein_coding	Usp3
ENSMUSG00000035247.16	protein_coding	Hectd1	ENSMUSG00000117949.1	processed_pseudogene	Gm50180				ENSMUSG00000019984.16	protein_coding	Med23
ENSMUSG00000035133.9	protein_coding	Arhgap5	ENSMUSG00000028109.14	protein_coding	Hormad1				ENSMUSG00000041775.7	protein_coding	Mapk1ip1
ENSMUSG00000095590.1	snRNA	Gm24305	ENSMUSG00000054604.7	protein_coding	Cggbp1				ENSMUSG00000022120.4	protein_coding	Rnf219
ENSMUSG00000112690.2	unprocessed_pseudogene	Gm2446	ENSMUSG00000035954.10	protein_coding	Dock4				ENSMUSG00000086022.1	protein_coding	Rad51ap2
ENSMUSG00000035451.7	protein_coding	Foxa1	ENSMUSG00000078813.3	protein_coding	Leng1				ENSMUSG00000027374.12	protein_coding	Mrps5
ENSMUSG00000060121.15	protein_coding	Gemin2	ENSMUSG00000085156.8	lncRNA	Snhg15				ENSMUSG00000031878.18	protein_coding	Nae1
ENSMUSG00000113152.1	lncRNA	Gm48422	ENSMUSG00000057561.10	protein_coding	Eif1a				ENSMUSG00000027454.10	protein_coding	Gins1
ENSMUSG00000020949.9	protein_coding	Fkbp3	ENSMUSG00000113394.1	lncRNA	Gm48436				ENSMUSG00000033970.15	protein_coding	Rfc3
ENSMUSG00000055884.8	protein_coding	Fancm	ENSMUSG00000069303.6	protein_coding	Hist1h2br				ENSMUSG00000032590.14	protein_coding	Apeh
ENSMUSG00000060499.7	protein_coding	Rpl10l	ENSMUSG00000063021.3	protein_coding	H2ac15				ENSMUSG00000052798.13	protein_coding	Nup107
ENSMUSG00000034892.8	protein_coding	Rps29	ENSMUSG00000025764.14	protein_coding	Jade1				ENSMUSG00000033031.13	protein_coding	Cip2a
ENSMUSG00000099021.1	misc_RNA	Rn7s1	ENSMUSG00000042743.13	protein_coding	Sgtb				ENSMUSG00000054477.16	protein_coding	Kcnn2
ENSMUSG00000113149.1	protein_coding	Gm49383	ENSMUSG00000062170.12	protein_coding	Fmr1nb				ENSMUSG00000020435.17	protein_coding	Osbp2
ENSMUSG00000043998.10	protein_coding	Mgat2	ENSMUSG00000039097.5	protein_coding	Rln1				ENSMUSG00000027200.17	protein_coding	Sema6d
ENSMUSG00000020973.7	protein_coding	Dnaaf2							ENSMUSG00000117567.1	lncRNA	Gm50056
ENSMUSG00000113786.1	protein_coding	Gm49384							ENSMUSG00000032899.14	protein_coding	Styk1
ENSMUSG00000097061.2	lncRNA	9330151L19Rik							ENSMUSG00000022779.16	protein_coding	Top3b
ENSMUSG00000099250.1	misc_RNA	Rn7s2							ENSMUSG00000104614.5	protein_coding	Fbxw27
ENSMUSG00000044147.8	protein_coding	Arf6							ENSMUSG00000039756.12	protein_coding	Dnttip2
ENSMUSG00000020988.9	protein_coding	L2hgdh							ENSMUSG00000030603.16	protein_coding	Psmc4
ENSMUSG00000054894.6	protein_coding	Dmac2l							ENSMUSG00000020598.16	protein_coding	Nrcam
ENSMUSG00000021072.12	protein_coding	Tmx1							ENSMUSG00000006392.16	protein_coding	Med8
ENSMUSG00000048285.9	protein_coding	Frmd6							ENSMUSG00000001833.17	protein_coding	Sept7
ENSMUSG00000085622.9	lncRNA	3110056K07Rik							ENSMUSG00000027823.9	protein_coding	Gmps
ENSMUSG00000109482.2	protein_coding	Gm4756							ENSMUSG00000039206.13	protein_coding	Daglb
ENSMUSG00000118552.1	protein_coding	AC124742.1							ENSMUSG00000022613.8	protein_coding	Miox
ENSMUSG00000021054.6	protein_coding	Sgpp1							ENSMUSG00000047746.14	protein_coding	Fbxo40
ENSMUSG00000090258.7	protein_coding	Churc1							ENSMUSG00000029381.16	protein_coding	Shroom3
ENSMUSG00000112003.1	processed_pseudogene	Gm4864							ENSMUSG00000030750.13	protein_coding	Nsmce1
ENSMUSG00000046157.13	protein_coding	Tmem229b							ENSMUSG00000030849.18	protein_coding	Fgfr2
ENSMUSG00000021120.11	protein_coding	Pigh							ENSMUSG00000030029.14	protein_coding	Lrig1
ENSMUSG00000032705.9	protein_coding	Exd2							ENSMUSG00000034906.15	protein_coding	Ncaph
ENSMUSG00000048833.9	protein_coding	Slc39a9							ENSMUSG00000033628.15	protein_coding	Pik3c3
ENSMUSG00000021133.9	protein_coding	Susd6							ENSMUSG00000035125.10	protein_coding	Gcfc2
ENSMUSG00000094374.2	processed_pseudogene	Gm5435							ENSMUSG00000035455.12	protein_coding	Fignl1
ENSMUSG00000113664.1	processed_pseudogene	Gm47184							ENSMUSG00000024151.13	protein_coding	Msh2
ENSMUSG00000046791.8	protein_coding	Riox1							ENSMUSG00000020381.10	protein_coding	Mrnip
ENSMUSG00000042472.11	protein_coding	Zfp410							ENSMUSG00000062580.9	protein_coding	Timm17a
ENSMUSG00000021241.7	protein_coding	Isca2							ENSMUSG00000038425.18	protein_coding	Poli
ENSMUSG00000021245.15	protein_coding	Mlh3							ENSMUSG00000039883.5	protein_coding	Lrrc17
ENSMUSG00000034258.4	protein_coding	Flvcr2							ENSMUSG00000024516.13	protein_coding	Sec11c
ENSMUSG00000034168.7	protein_coding	Irf2bpl							ENSMUSG00000053040.13	protein_coding	Aph1c
ENSMUSG00000034111.6	protein_coding	Tmed8							ENSMUSG00000073678.4	protein_coding	Pgap1
ENSMUSG00000079036.10	protein_coding	Alkbh1							ENSMUSG00000024127.15	protein_coding	Prepl
ENSMUSG00000112943.1	processed_pseudogene	Gm18983							ENSMUSG00000030591.17	protein_coding	Psmd8
ENSMUSG00000113805.1	protein_coding	Gm5788							ENSMUSG00000087598.9	protein_coding	Zfp111
ENSMUSG00000079034.2	protein_coding	Gm8300							ENSMUSG00000029917.15	protein_coding	Qrfprl
ENSMUSG00000092019.4	protein_coding	Gm4027							ENSMUSG00000078970.5	protein_coding	Wdr92
ENSMUSG00000113206.1	processed_pseudogene	Gm3742							ENSMUSG00000051592.14	protein_coding	Ccnb3
ENSMUSG00000113489.1	protein_coding	Gm16381							ENSMUSG00000030909.6	protein_coding	Anks4b
ENSMUSG00000095724.1	protein_coding	Gm21319							ENSMUSG00000022849.5	protein_coding	Hspbap1
ENSMUSG00000112949.1	processed_pseudogene	Gm21939							ENSMUSG00000033294.11	protein_coding	Noc4l
ENSMUSG00000113201.1	protein_coding	Gm21936							ENSMUSG00000021715.12	protein_coding	Cwc27
ENSMUSG00000113685.1	processed_pseudogene	Gm21038							ENSMUSG00000032849.14	protein_coding	Abcc4
ENSMUSG00000113951.1	protein_coding	Gm2001							ENSMUSG00000043719.14	protein_coding	Col6a6
ENSMUSG00000113011.1	processed_pseudogene	Gm1995							ENSMUSG00000022404.8	protein_coding	Slc25a17
ENSMUSG00000072905.5	protein_coding	Gm2016							ENSMUSG00000020696.18	protein_coding	Rffl
ENSMUSG00000113971.1	protein_coding	Gm2022							ENSMUSG00000020571.12	protein_coding	Pdia6
ENSMUSG00000113481.1	unprocessed_pseudogene	Gm48388							ENSMUSG00000070871.10	protein_coding	Ccnyl1
ENSMUSG00000113533.1	processed_pseudogene	Gm46992							ENSMUSG00000037280.12	protein_coding	Galnt6
ENSMUSG00000096049.1	protein_coding	Gm2075							ENSMUSG00000024943.9	protein_coding	Smc5
ENSMUSG00000095717.1	protein_coding	Gm2056							ENSMUSG00000021796.15	protein_coding	Bmpr1a
ENSMUSG00000114075.1	protein_coding	Gm16368							ENSMUSG00000042216.13	protein_coding	Sgsm1
ENSMUSG00000095799.1	protein_coding	Gm8332							ENSMUSG00000016554.9	protein_coding	Eif3d
ENSMUSG00000079029.2	protein_coding	Gm5662							ENSMUSG00000094441.2	protein_coding	Zfp955a
ENSMUSG00000112979.1	processed_pseudogene	Gm8634							ENSMUSG00000037234.17	protein_coding	Hook3
ENSMUSG00000094935.2	processed_pseudogene	Gm9726							ENSMUSG00000117975.1	protein_coding	Itprip
ENSMUSG00000113895.1	lncRNA	Gm48383							ENSMUSG00000074088.6	protein_coding	Snrnp40
ENSMUSG00000041846.15	protein_coding	Ppp4r3a							ENSMUSG00000028114.16	protein_coding	Mettl14
ENSMUSG00000041716.7	protein_coding	Gm20604							ENSMUSG00000034192.5	protein_coding	Lsm3
ENSMUSG00000091931.5	protein_coding	Gon7							ENSMUSG00000061288.13	protein_coding	Taok3
ENSMUSG00000114184.1	processed_pseudogene	Gm7143							ENSMUSG00000026189.13	protein_coding	Pecr
ENSMUSG00000055271.5	TEC	9330161L09Rik							ENSMUSG00000079508.8	protein_coding	Apoo
ENSMUSG00000044715.7	protein_coding	Gskip							ENSMUSG00000050954.15	protein_coding	Zfp169
ENSMUSG00000021264.12	protein_coding	Yy1							ENSMUSG00000029782.19	protein_coding	Tmem209
ENSMUSG00000048856.9	protein_coding	Slc25a47							ENSMUSG00000044477.12	protein_coding	Zfand3
ENSMUSG00000075707.5	protein_coding	Dio3							ENSMUSG00000091625.8	protein_coding	Lsm5
ENSMUSG00000018707.13	protein_coding	Dync1h1							ENSMUSG00000039178.9	protein_coding	Tbc1d19
ENSMUSG00000021275.16	protein_coding	Tecpr2							ENSMUSG00000019188.16	protein_coding	H13
ENSMUSG00000096942.1	processed_pseudogene	Rps19-ps6							ENSMUSG00000023055.10	protein_coding	Calcoco1
ENSMUSG00000007411.16	protein_coding	Mark3							ENSMUSG00000024646.14	protein_coding	Cyb5a
ENSMUSG00000060950.12	protein_coding	Trmt61a							ENSMUSG00000038970.7	protein_coding	Lmtk2
ENSMUSG00000049792.6	protein_coding	Bag5							ENSMUSG00000068250.13	protein_coding	Amn1
ENSMUSG00000037686.6	protein_coding	Aspg							ENSMUSG00000069041.8	protein_coding	Slc25a31
ENSMUSG00000037466.13	protein_coding	Tedc1							ENSMUSG00000103079.1	lncRNA	Gm36307
ENSMUSG00000042063.11	protein_coding	Zfp386							ENSMUSG00000039298.16	protein_coding	Cdk5rap2
ENSMUSG00000113261.1	lncRNA	Gm47404							ENSMUSG00000028708.16	protein_coding	Mknk1
ENSMUSG00000113673.1	lncRNA	Gm47486							ENSMUSG00000030264.14	protein_coding	Thumpd3
ENSMUSG00000052374.16	protein_coding	Actn2							ENSMUSG00000030530.15	protein_coding	Furin
ENSMUSG00000096192.2	transcribed_processed_pseudogene	Gm18856							ENSMUSG00000031933.17	protein_coding	Izumo1r
ENSMUSG00000113322.1	lncRNA	Gm48492							ENSMUSG00000025940.6	protein_coding	Tmem70
ENSMUSG00000012429.9	protein_coding	Mplkip							ENSMUSG00000015981.12	protein_coding	Stk32c
ENSMUSG00000113100.1	lncRNA	Gm48754							ENSMUSG00000058486.11	protein_coding	Wdr91
ENSMUSG00000113750.1	processed_pseudogene	Gm5628							ENSMUSG00000052712.17	protein_coding	BC004004
ENSMUSG00000113847.1	lncRNA	Gm48799							ENSMUSG00000027649.15	protein_coding	Ctnnbl1
ENSMUSG00000114118.1	lncRNA	Gm48829							ENSMUSG00000029276.13	protein_coding	Glmn
ENSMUSG00000021327.19	protein_coding	Zkscan3							ENSMUSG00000019877.10	protein_coding	Serinc1
ENSMUSG00000022228.14	protein_coding	Zscan26							ENSMUSG00000010609.15	protein_coding	Psen2
ENSMUSG00000094338.1	protein_coding	H2bc13							ENSMUSG00000106015.1	lncRNA	Gm42980
ENSMUSG00000101355.1	protein_coding	H3c10							ENSMUSG00000021597.16	protein_coding	Slf1
ENSMUSG00000114279.1	protein_coding	H2bc14							ENSMUSG00000074731.3	protein_coding	Zfp345
ENSMUSG00000067455.5	protein_coding	H4c11							ENSMUSG00000040044.11	protein_coding	Orc3
ENSMUSG00000064288.4	protein_coding	H4c12							ENSMUSG00000044937.15	protein_coding	Ttc41
ENSMUSG00000063021.3	protein_coding	H2ac15							ENSMUSG00000052539.15	protein_coding	Magi3
ENSMUSG00000095217.1	protein_coding	H2bc15							ENSMUSG00000056305.4	protein_coding	Usp39
ENSMUSG00000058773.2	protein_coding	H1f5							ENSMUSG00000030681.18	protein_coding	Mvp
ENSMUSG00000101972.1	protein_coding	H3c11							ENSMUSG00000036983.7	protein_coding	Tfb1m
ENSMUSG00000069309.2	protein_coding	Hist1h2an							ENSMUSG00000024258.4	protein_coding	Polr2d
ENSMUSG00000069308.7	protein_coding	Hist1h2bp							ENSMUSG00000027487.11	protein_coding	Cdk5rap1
ENSMUSG00000069307.6	protein_coding	Hist1h2bq							ENSMUSG00000046441.5	protein_coding	Cmtr2
ENSMUSG00000094248.1	protein_coding	Hist1h2ao							ENSMUSG00000039901.10	protein_coding	Armh3
ENSMUSG00000069305.3	protein_coding	Hist1h4n							ENSMUSG00000014763.8	protein_coding	Fam120b
ENSMUSG00000069303.6	protein_coding	Hist1h2br							ENSMUSG00000092354.7	lncRNA	Gm20548
ENSMUSG00000069301.5	protein_coding	H2ac11							ENSMUSG00000090150.10	protein_coding	Acad11
ENSMUSG00000061296.2	protein_coding	Vmn1r210							ENSMUSG00000036214.14	protein_coding	Znrd1as
ENSMUSG00000036376.3	protein_coding	Abt1							ENSMUSG00000013584.5	protein_coding	Aldh1a2
ENSMUSG00000061991.2	protein_coding	H2ac10							ENSMUSG00000021710.11	protein_coding	Nln
ENSMUSG00000058385.8	protein_coding	H2bc8							ENSMUSG00000054237.6	protein_coding	Fra10ac1
ENSMUSG00000069268.4	protein_coding	H2bc7							ENSMUSG00000036292.14	protein_coding	Gramd1c
ENSMUSG00000071478.6	protein_coding	H2ac7							ENSMUSG00000026526.14	protein_coding	Fh1
ENSMUSG00000099583.2	protein_coding	H3c4							ENSMUSG00000019210.10	protein_coding	Atp6v1e1
ENSMUSG00000047246.7	protein_coding	H2bc6							ENSMUSG00000028295.14	protein_coding	Smim8
ENSMUSG00000069310.4	protein_coding	H3c3							ENSMUSG00000021650.7	protein_coding	Ptcd2
ENSMUSG00000075031.4	protein_coding	H2bc3							ENSMUSG00000024592.15	protein_coding	C330018D20Rik
ENSMUSG00000061615.2	protein_coding	H2ac4							ENSMUSG00000054309.9	protein_coding	Cpsf3
ENSMUSG00000019132.11	protein_coding	BC005537							ENSMUSG00000024487.5	protein_coding	Yipf5
ENSMUSG00000113061.1	protein_coding	Rps18-ps5							ENSMUSG00000027509.11	protein_coding	Rae1
ENSMUSG00000076431.4	protein_coding	Sox4							ENSMUSG00000027742.13	protein_coding	Cog6
ENSMUSG00000113738.1	lncRNA	Gm40910							ENSMUSG00000031333.7	protein_coding	Abcb7
ENSMUSG00000021418.15	protein_coding	Rpp40							ENSMUSG00000022701.18	protein_coding	Ccdc191
ENSMUSG00000091264.3	protein_coding	Smim13							ENSMUSG00000019868.16	protein_coding	Vta1
ENSMUSG00000097375.3	lncRNA	6720427I07Rik							ENSMUSG00000019916.14	protein_coding	P4ha1
ENSMUSG00000103373.1	TEC	Gm37238							ENSMUSG00000018931.3	protein_coding	Natd1
ENSMUSG00000038014.7	protein_coding	Fam120a							ENSMUSG00000023886.10	protein_coding	Smoc2
ENSMUSG00000093976.2	processed_pseudogene	Gm8674							ENSMUSG00000020441.6	protein_coding	2310033P09Rik
ENSMUSG00000064672.1	snoRNA	Gm22806							ENSMUSG00000028614.14	protein_coding	Ndc1
ENSMUSG00000043183.18	protein_coding	Simc1							ENSMUSG00000024500.20	protein_coding	Ppp2r2b
ENSMUSG00000025869.11	protein_coding	Nop16							ENSMUSG00000028478.18	protein_coding	Clta
ENSMUSG00000025873.16	protein_coding	Faf2							ENSMUSG00000040006.13	protein_coding	Ginm1
ENSMUSG00000021481.11	protein_coding	Zfp346							ENSMUSG00000068749.9	protein_coding	Psma5
ENSMUSG00000005320.9	protein_coding	Fgfr4							ENSMUSG00000047879.17	protein_coding	Usp14
ENSMUSG00000074886.11	protein_coding	Grk6							ENSMUSG00000020361.13	protein_coding	Hspa4
ENSMUSG00000035711.5	protein_coding	Dok3							ENSMUSG00000045662.17	protein_coding	Henmt1
ENSMUSG00000021504.14	protein_coding	B4galt7							ENSMUSG00000031487.5	protein_coding	Brf2
ENSMUSG00000045767.9	protein_coding	B230219D22Rik							ENSMUSG00000015672.4	protein_coding	Mrpl32
ENSMUSG00000021550.6	protein_coding	2210016F16Rik							ENSMUSG00000020156.16	protein_coding	Pwwp3a
ENSMUSG00000113566.1	lncRNA	Gm40977							ENSMUSG00000059820.14	protein_coding	Nkapd1
ENSMUSG00000113495.1	lncRNA	Gm19792							ENSMUSG00000094992.1	protein_coding	Fbxw25
ENSMUSG00000113450.1	protein_coding	Gm49359							ENSMUSG00000026895.7	protein_coding	Ndufa8
ENSMUSG00000114172.1	processed_pseudogene	Gm36298							ENSMUSG00000020386.5	protein_coding	Sar1b
ENSMUSG00000113473.1	processed_pseudogene	Gm7045							ENSMUSG00000032913.13	protein_coding	Lrig2
ENSMUSG00000074863.5	protein_coding	Platr25							ENSMUSG00000019373.11	protein_coding	Cops3
ENSMUSG00000044934.13	protein_coding	Zfp367							ENSMUSG00000034484.8	protein_coding	Snx2
ENSMUSG00000033102.15	protein_coding	Cdc14b							ENSMUSG00000028423.15	protein_coding	Nfx1
ENSMUSG00000021482.10	protein_coding	Prxl2c							ENSMUSG00000026098.13	protein_coding	Pms1
ENSMUSG00000021477.9	protein_coding	Ctsl							ENSMUSG00000073176.4	protein_coding	Zfp449
ENSMUSG00000110393.2	lncRNA	Gm36445							ENSMUSG00000024030.7	protein_coding	Abcg1
ENSMUSG00000021514.18	protein_coding	Zfp369							ENSMUSG00000021048.7	protein_coding	Mthfd1
ENSMUSG00000114031.1	processed_pseudogene	Gm48136							ENSMUSG00000048398.7	protein_coding	Gm5065
ENSMUSG00000113135.1	lncRNA	Gm48170							ENSMUSG00000061981.14	protein_coding	Flot2
ENSMUSG00000113954.1	processed_pseudogene	Gm7822							ENSMUSG00000028089.5	protein_coding	Chd1l
ENSMUSG00000114771.1	lncRNA	Gm49064							ENSMUSG00000053390.16	protein_coding	Zfp952
ENSMUSG00000069206.14	protein_coding	Zfp874a							ENSMUSG00000046985.11	protein_coding	Tapt1
ENSMUSG00000059839.9	protein_coding	Zfp874b							ENSMUSG00000024603.8	protein_coding	Dctn4
ENSMUSG00000097906.1	processed_pseudogene	Gm9625							ENSMUSG00000040236.4	protein_coding	Trappc5
ENSMUSG00000113342.1	TEC	AA414992							ENSMUSG00000021432.15	protein_coding	Slc35b3
ENSMUSG00000113050.1	lncRNA	Gm8016							ENSMUSG00000035234.18	protein_coding	Abraxas1
ENSMUSG00000113394.1	lncRNA	Gm48436							ENSMUSG00000041632.7	protein_coding	Mrps27
ENSMUSG00000113019.1	lncRNA	Gm47467							ENSMUSG00000037003.16	protein_coding	Tns2
ENSMUSG00000021583.7	protein_coding	Erap1							ENSMUSG00000031527.7	protein_coding	Eri1
ENSMUSG00000001542.7	protein_coding	Ell2							ENSMUSG00000116204.1	lncRNA	Gm36480
ENSMUSG00000114632.1	lncRNA	Gm48399							ENSMUSG00000095432.9	protein_coding	Zfp748
ENSMUSG00000114479.1	lncRNA	Gm49375							ENSMUSG00000031921.17	protein_coding	Terf2
ENSMUSG00000035834.11	protein_coding	Polr3g							ENSMUSG00000030471.17	protein_coding	Zdhhc13
ENSMUSG00000114905.1	processed_pseudogene	Gm48113							ENSMUSG00000005981.11	protein_coding	Trap1
ENSMUSG00000114506.1	processed_pseudogene	Gm5666							ENSMUSG00000055942.13	protein_coding	Obox7
ENSMUSG00000017778.14	protein_coding	Cox7c							ENSMUSG00000042567.20	protein_coding	Nek10
ENSMUSG00000049517.8	protein_coding	Rps23							ENSMUSG00000001786.14	protein_coding	Fbxo7
ENSMUSG00000114688.1	lncRNA	Gm47381							ENSMUSG00000009640.11	protein_coding	Dmap1
ENSMUSG00000046957.5	protein_coding	Spz1							ENSMUSG00000113902.1	protein_coding	Ndufb1-ps
ENSMUSG00000021690.10	protein_coding	Jmy							ENSMUSG00000037149.10	protein_coding	Ddx1
ENSMUSG00000074768.6	protein_coding	Bhmt							ENSMUSG00000022090.10	protein_coding	Pdlim2
ENSMUSG00000042118.7	protein_coding	Bhmt2							ENSMUSG00000031429.14	protein_coding	Psmd10
ENSMUSG00000042102.7	protein_coding	Dmgdh							ENSMUSG00000021981.10	protein_coding	Cab39l
ENSMUSG00000021681.8	protein_coding	Aggf1							ENSMUSG00000026000.16	protein_coding	Lancl1
ENSMUSG00000048376.6	protein_coding	F2r							ENSMUSG00000034211.14	protein_coding	Mrps17
ENSMUSG00000021665.9	protein_coding	Hexb							ENSMUSG00000028825.7	protein_coding	Rhd
ENSMUSG00000041773.8	protein_coding	Enc1							ENSMUSG00000002565.16	protein_coding	Scin
ENSMUSG00000078952.9	lncRNA	Lncenc1							ENSMUSG00000049314.11	protein_coding	Fbxw13
ENSMUSG00000069117.4	protein_coding	Gm10260							ENSMUSG00000005493.15	protein_coding	Msh4
ENSMUSG00000049658.13	protein_coding	Bdp1							ENSMUSG00000030647.8	protein_coding	Ndufc2
ENSMUSG00000048924.14	protein_coding	Ccdc125							ENSMUSG00000035824.7	protein_coding	Tk2
ENSMUSG00000021629.10	protein_coding	Slc30a5							ENSMUSG00000036845.12	protein_coding	Lin37
ENSMUSG00000042590.17	protein_coding	Ipo11							ENSMUSG00000052632.16	protein_coding	Asap2
ENSMUSG00000021697.12	protein_coding	Depdc1b							ENSMUSG00000018340.13	protein_coding	Anxa6
ENSMUSG00000032727.14	protein_coding	Mier3							ENSMUSG00000061371.7	protein_coding	Zfp873
ENSMUSG00000094237.2	protein_coding	AF067063							ENSMUSG00000024248.14	protein_coding	Cox7a2l
ENSMUSG00000095514.2	protein_coding	D13Ertd608e							ENSMUSG00000111950.1	lncRNA	Gm48893
ENSMUSG00000096175.3	protein_coding	Gm21761							ENSMUSG00000021114.9	protein_coding	Atp6v1d
ENSMUSG00000078537.3	protein_coding	B020031M17Rik							ENSMUSG00000021737.4	protein_coding	Psmd6
ENSMUSG00000096323.2	protein_coding	Gm20767							ENSMUSG00000021203.15	protein_coding	Otub2
ENSMUSG00000095653.2	protein_coding	Gm21818							ENSMUSG00000017801.15	protein_coding	Mlx
ENSMUSG00000094027.2	protein_coding	Gm21762							ENSMUSG00000025420.13	protein_coding	Katnal2
ENSMUSG00000063846.8	protein_coding	Gm21731							ENSMUSG00000038563.14	protein_coding	Efl1
ENSMUSG00000095071.2	protein_coding	AF067061							ENSMUSG00000052212.6	protein_coding	Cd177
ENSMUSG00000094796.2	protein_coding	BC147527							ENSMUSG00000021022.9	protein_coding	Ppp2r3c
ENSMUSG00000095821.2	protein_coding	Tcstv3							ENSMUSG00000024668.8	protein_coding	Sdhaf2
ENSMUSG00000025277.14	protein_coding	Abhd6							ENSMUSG00000049950.6	protein_coding	Rpp38
ENSMUSG00000084902.2	protein_coding	Gm281							ENSMUSG00000078612.9	protein_coding	Fyb2
ENSMUSG00000012405.16	protein_coding	Rpl15							ENSMUSG00000051232.13	protein_coding	Tmem199
ENSMUSG00000021806.4	protein_coding	Nid2							ENSMUSG00000032103.10	protein_coding	Pus3
ENSMUSG00000023243.9	protein_coding	Kcnk5							ENSMUSG00000007777.9	protein_coding	0610009B22Rik
ENSMUSG00000097577.2	lncRNA	6230400D17Rik							ENSMUSG00000022837.14	protein_coding	Iqcb1
ENSMUSG00000090381.2	processed_pseudogene	Gm6158							ENSMUSG00000022471.14	protein_coding	Xrcc6
ENSMUSG00000118624.1	transcribed_unprocessed_pseudogene	AC161374.3							ENSMUSG00000026672.11	protein_coding	Optn
ENSMUSG00000094800.8	protein_coding	Gm9780							ENSMUSG00000049305.6	protein_coding	Ccdc71
ENSMUSG00000072680.11	protein_coding	Tmem254c							ENSMUSG00000066406.16	protein_coding	Akap13
ENSMUSG00000072674.10	protein_coding	Plac9b							ENSMUSG00000044573.16	protein_coding	Acp1
ENSMUSG00000021870.17	protein_coding	Slmap							ENSMUSG00000068744.12	protein_coding	Psrc1
ENSMUSG00000021895.10	protein_coding	Arhgef3							ENSMUSG00000030243.16	protein_coding	Recql
ENSMUSG00000040651.9	protein_coding	Tasor							ENSMUSG00000038292.14	protein_coding	Ccdc155
ENSMUSG00000114424.1	lncRNA	Gm47414							ENSMUSG00000066979.6	protein_coding	Bub3
ENSMUSG00000021948.17	protein_coding	Prkcd							ENSMUSG00000029198.3	protein_coding	Grpel1
ENSMUSG00000072594.3	processed_pseudogene	Gm16439							ENSMUSG00000010755.17	protein_coding	Cars
ENSMUSG00000021831.9	protein_coding	Ero1l							ENSMUSG00000017288.15	protein_coding	Vps53
ENSMUSG00000037628.10	protein_coding	Cdkn3							ENSMUSG00000028865.14	protein_coding	Cd164l2
ENSMUSG00000115570.1	TEC	Gm48986							ENSMUSG00000025243.15	protein_coding	Slc6a20b
ENSMUSG00000062081.6	processed_pseudogene	Gm6055							ENSMUSG00000024906.10	protein_coding	Mus81
ENSMUSG00000115725.1	lncRNA	4930572G02Rik							ENSMUSG00000024528.8	protein_coding	Srfbp1
ENSMUSG00000115579.1	lncRNA	Gm49156							ENSMUSG00000013593.12	protein_coding	Ndufs2
ENSMUSG00000092837.1	ribozyme	Rpph1							ENSMUSG00000028862.6	protein_coding	Map3k6
ENSMUSG00000006289.14	protein_coding	Osgep							ENSMUSG00000067586.4	protein_coding	S1pr3
ENSMUSG00000068417.8	protein_coding	Pnp2							ENSMUSG00000032507.15	protein_coding	Fbxl2
ENSMUSG00000057132.16	protein_coding	Rpgrip1							ENSMUSG00000036218.16	protein_coding	Pdzrn4
ENSMUSG00000022159.16	protein_coding	Rab2b							ENSMUSG00000022895.16	protein_coding	Ets2
ENSMUSG00000016831.12	protein_coding	Tox4							ENSMUSG00000050605.17	protein_coding	Zfp61
ENSMUSG00000023110.12	protein_coding	Prmt5							ENSMUSG00000021958.5	protein_coding	Pinx1
ENSMUSG00000022178.11	protein_coding	Ajuba							ENSMUSG00000027597.15	protein_coding	Ahcy
ENSMUSG00000022193.7	protein_coding	Psmb5							ENSMUSG00000089847.8	protein_coding	Timm10b
ENSMUSG00000040822.7	protein_coding	1700123O20Rik							ENSMUSG00000026072.12	protein_coding	Il1r1
ENSMUSG00000072494.7	protein_coding	Ppp1r3e							ENSMUSG00000105311.1	lncRNA	Gm44574
ENSMUSG00000089682.10	protein_coding	Bcl2l2							ENSMUSG00000028653.16	protein_coding	Trit1
ENSMUSG00000092232.1	protein_coding	Gm20521							ENSMUSG00000012428.9	protein_coding	Steap4
ENSMUSG00000040752.16	protein_coding	Myh6							ENSMUSG00000061461.11	protein_coding	Smim20
ENSMUSG00000040618.7	protein_coding	Pck2							ENSMUSG00000031015.8	protein_coding	Swap70
ENSMUSG00000022216.17	protein_coding	Psme1							ENSMUSG00000021639.17	protein_coding	Gtf2h2
ENSMUSG00000002325.15	protein_coding	Irf9							ENSMUSG00000014232.14	protein_coding	Cluap1
ENSMUSG00000002319.16	protein_coding	Ipo4							ENSMUSG00000034023.16	protein_coding	Fancd2
ENSMUSG00000002320.15	protein_coding	Tm9sf1							ENSMUSG00000038349.10	protein_coding	Plcl1
ENSMUSG00000002329.7	protein_coding	Mdp1							ENSMUSG00000008333.12	protein_coding	Snrpb2
ENSMUSG00000002326.6	protein_coding	Gmpr2							ENSMUSG00000081309.3	processed_pseudogene	Gm12397
ENSMUSG00000019297.9	protein_coding	Nop9							ENSMUSG00000030844.11	protein_coding	Rgs10
ENSMUSG00000040432.5	protein_coding	Ltb4r2							ENSMUSG00000046269.17	protein_coding	Usp27x
ENSMUSG00000097743.1	lncRNA	Gm16973							ENSMUSG00000022724.15	protein_coding	Riox2
ENSMUSG00000021938.12	protein_coding	Pspc1							ENSMUSG00000046947.12	protein_coding	Adck2
ENSMUSG00000096144.3	lncRNA	B020004C17Rik							ENSMUSG00000050520.4	protein_coding	Cldn8
ENSMUSG00000021951.7	protein_coding	Eef1akmt1							ENSMUSG00000036686.16	protein_coding	Cc2d1a
ENSMUSG00000044703.5	protein_coding	Phf11a							ENSMUSG00000038768.8	protein_coding	9130409I23Rik
ENSMUSG00000060548.13	protein_coding	Tnfrsf19							ENSMUSG00000052738.14	protein_coding	Suclg1
ENSMUSG00000054763.9	protein_coding	Defb42							ENSMUSG00000113336.1	lncRNA	Gm16497
ENSMUSG00000021939.8	protein_coding	Ctsb							ENSMUSG00000024493.9	protein_coding	Lars
ENSMUSG00000021944.15	protein_coding	Gata4							ENSMUSG00000026029.14	protein_coding	Casp8
ENSMUSG00000021953.14	protein_coding	Tdh							ENSMUSG00000038215.15	protein_coding	Cep44
ENSMUSG00000034327.17	protein_coding	Kctd9							ENSMUSG00000059669.8	protein_coding	Taf1b
ENSMUSG00000034194.17	protein_coding	R3hcc1							ENSMUSG00000113948.1	processed_pseudogene	Rpl17-ps3
ENSMUSG00000022091.6	protein_coding	Sorbs3							ENSMUSG00000104781.1	lncRNA	Gm43303
ENSMUSG00000022094.15	protein_coding	Slc39a14							ENSMUSG00000025917.9	protein_coding	Cops5
ENSMUSG00000033644.5	protein_coding	Piwil2							ENSMUSG00000066152.11	protein_coding	Slc31a2
ENSMUSG00000022095.9	protein_coding	Fam160b2							ENSMUSG00000038982.10	protein_coding	Bloc1s5
ENSMUSG00000057886.5	processed_pseudogene	Cbx3-ps6							ENSMUSG00000020776.18	protein_coding	Fbf1
ENSMUSG00000115458.1	processed_pseudogene	Gm48931							ENSMUSG00000045160.14	protein_coding	Bola3
ENSMUSG00000022009.1	protein_coding	Nufip1							ENSMUSG00000067702.5	protein_coding	Tuba3a
ENSMUSG00000063556.5	processed_pseudogene	Gm10132							ENSMUSG00000057716.7	protein_coding	Tmem178b
ENSMUSG00000115167.1	lncRNA	Gm49015							ENSMUSG00000032314.14	protein_coding	Etfa
ENSMUSG00000036422.10	protein_coding	Pcdh8							ENSMUSG00000031634.13	protein_coding	Ufsp2
ENSMUSG00000115664.1	lncRNA	Gm32913							ENSMUSG00000032841.15	protein_coding	Prr5l
ENSMUSG00000062611.4	processed_pseudogene	Rps3a2							ENSMUSG00000032322.14	protein_coding	Pstpip1
ENSMUSG00000033166.11	protein_coding	Dis3							ENSMUSG00000020538.15	protein_coding	Srebf1
ENSMUSG00000005148.8	protein_coding	Klf5							ENSMUSG00000006457.4	protein_coding	Actn3
ENSMUSG00000098557.1	protein_coding	Kctd12							ENSMUSG00000031865.16	protein_coding	Dctn1
ENSMUSG00000060143.7	lncRNA	Gm10076							ENSMUSG00000021007.14	protein_coding	Spata7
ENSMUSG00000022114.5	protein_coding	Spry2							ENSMUSG00000028969.10	protein_coding	Cdk5
ENSMUSG00000058126.7	protein_coding	Tpm3-rs7							ENSMUSG00000025287.15	protein_coding	Acot9
ENSMUSG00000089726.2	lncRNA	Mir17hg							ENSMUSG00000063681.14	protein_coding	Crb1
ENSMUSG00000061517.8	protein_coding	Sox21							ENSMUSG00000028127.10	protein_coding	Abcd3
ENSMUSG00000090534.1	lncRNA	Gm4675							ENSMUSG00000026584.14	protein_coding	Scyl3
ENSMUSG00000030662.10	protein_coding	Ipo5							ENSMUSG00000042572.12	protein_coding	Ube2q1
ENSMUSG00000041841.8	protein_coding	Rpl37							ENSMUSG00000069805.10	protein_coding	Fbp1
ENSMUSG00000115708.1	TEC	Gm49187							ENSMUSG00000014301.13	protein_coding	Pam16
ENSMUSG00000052253.6	protein_coding	Zfp622							ENSMUSG00000067942.6	protein_coding	Zfp160
ENSMUSG00000115318.1	TEC	Gm49089							ENSMUSG00000018858.15	protein_coding	Mrpl58
ENSMUSG00000058600.13	protein_coding	Rpl30							ENSMUSG00000041777.12	protein_coding	Cir1
ENSMUSG00000022330.5	protein_coding	Osr2							ENSMUSG00000053684.8	protein_coding	BC048403
ENSMUSG00000022283.15	protein_coding	Pabpc1							ENSMUSG00000036606.17	protein_coding	Plxnb2
ENSMUSG00000037487.7	protein_coding	Ubr5							ENSMUSG00000021483.8	protein_coding	Cdk20
ENSMUSG00000022313.10	protein_coding	Utp23							ENSMUSG00000017740.17	protein_coding	Slc12a5
ENSMUSG00000057262.2	processed_pseudogene	Gm10020							ENSMUSG00000079020.9	protein_coding	Slc45a4
ENSMUSG00000022359.10	protein_coding	Wdyhv1							ENSMUSG00000021028.8	protein_coding	Mbip
ENSMUSG00000050891.10	protein_coding	Tatdn1							ENSMUSG00000024914.16	protein_coding	Drap1
ENSMUSG00000022351.14	protein_coding	Sqle							ENSMUSG00000043541.16	protein_coding	Casc1
ENSMUSG00000032501.9	protein_coding	Trib1							ENSMUSG00000021177.16	protein_coding	Tdp1
ENSMUSG00000022346.15	protein_coding	Myc							ENSMUSG00000028837.8	protein_coding	Psmb2
ENSMUSG00000005125.13	protein_coding	Ndrg1							ENSMUSG00000027714.11	protein_coding	Exosc9
ENSMUSG00000046380.3	protein_coding	Jrk							ENSMUSG00000039163.10	protein_coding	Cmc1
ENSMUSG00000022575.5	protein_coding	Gsdmd							ENSMUSG00000045404.16	protein_coding	Kcnk13
ENSMUSG00000050846.9	protein_coding	Zfp623							ENSMUSG00000025184.10	protein_coding	R3hcc1l
ENSMUSG00000034429.15	protein_coding	Zfp707							ENSMUSG00000029660.10	protein_coding	Tex26
ENSMUSG00000098176.2	protein_coding	Ccdc166							ENSMUSG00000029213.11	protein_coding	Commd8
ENSMUSG00000022568.17	protein_coding	Scrib							ENSMUSG00000027198.16	protein_coding	Ext2
ENSMUSG00000002524.17	protein_coding	Puf60							ENSMUSG00000037049.9	protein_coding	Smpd1
ENSMUSG00000022565.15	protein_coding	Plec							ENSMUSG00000023967.9	protein_coding	Mrps18a
ENSMUSG00000063268.12	protein_coding	Parp10							ENSMUSG00000020607.7	protein_coding	Lratd1
ENSMUSG00000022551.8	protein_coding	Cyc1							ENSMUSG00000018293.4	protein_coding	Pfn1
ENSMUSG00000022553.16	protein_coding	Maf1							ENSMUSG00000037798.7	protein_coding	Mat1a
ENSMUSG00000022554.7	protein_coding	Hgh1							ENSMUSG00000003868.14	protein_coding	Ruvbl2
ENSMUSG00000022557.11	protein_coding	Bop1							ENSMUSG00000029622.16	protein_coding	Arpc1b
ENSMUSG00000022550.18	protein_coding	Adck5							ENSMUSG00000026676.7	protein_coding	Ccdc3
ENSMUSG00000034022.8	protein_coding	Cpsf1							ENSMUSG00000023277.13	protein_coding	Twf2
ENSMUSG00000063354.7	protein_coding	Slc39a4							ENSMUSG00000023259.16	protein_coding	Slc26a6
ENSMUSG00000004187.11	protein_coding	Kifc2							ENSMUSG00000028648.13	protein_coding	Ndufs5
ENSMUSG00000033819.16	protein_coding	Ppp1r16a							ENSMUSG00000031703.8	protein_coding	Itfg1
ENSMUSG00000022546.5	protein_coding	Gpt							ENSMUSG00000087260.5	protein_coding	Lamtor5
ENSMUSG00000033762.8	protein_coding	Recql4							ENSMUSG00000050150.16	protein_coding	Slc9b1
ENSMUSG00000116138.1	protein_coding	C030006K11Rik							ENSMUSG00000016481.15	protein_coding	Cr1l
ENSMUSG00000022526.8	protein_coding	Zfp251							ENSMUSG00000028164.15	protein_coding	Manba
ENSMUSG00000033669.8	protein_coding	Zfp7							ENSMUSG00000020628.16	protein_coding	Trappc12
ENSMUSG00000055041.8	protein_coding	Commd5							ENSMUSG00000029644.7	protein_coding	Pdx1
ENSMUSG00000003970.9	protein_coding	Rpl8							ENSMUSG00000023070.6	protein_coding	Rgn
ENSMUSG00000054967.7	protein_coding	Zfp647							ENSMUSG00000021576.6	protein_coding	Pdcd6
ENSMUSG00000115920.1	processed_pseudogene	Gm18283							ENSMUSG00000078925.11	lncRNA	D030018L15Rik
ENSMUSG00000068252.6	protein_coding	Apol7b							ENSMUSG00000001763.14	protein_coding	Tspan33
ENSMUSG00000071716.5	protein_coding	Apol7e							ENSMUSG00000035601.9	protein_coding	Trmt10b
ENSMUSG00000043501.5	protein_coding	Lgals2							ENSMUSG00000022108.8	protein_coding	Itm2b
ENSMUSG00000116165.1	protein_coding	Pdxp							ENSMUSG00000024725.13	protein_coding	Ostf1
ENSMUSG00000033055.12	protein_coding	Ankrd54							ENSMUSG00000026077.15	protein_coding	Npas2
ENSMUSG00000033039.10	protein_coding	Micall1							ENSMUSG00000026251.13	protein_coding	Chrnd
ENSMUSG00000033020.7	protein_coding	Polr2f							ENSMUSG00000029769.16	protein_coding	Ccdc136
ENSMUSG00000042622.14	protein_coding	Maff							ENSMUSG00000067365.10	protein_coding	Tmem128
ENSMUSG00000042564.13	protein_coding	Fam227a							ENSMUSG00000022241.6	protein_coding	Tars
ENSMUSG00000022428.8	protein_coding	Cby1							ENSMUSG00000041966.18	protein_coding	Dcaf17
ENSMUSG00000042524.14	protein_coding	Sun2							ENSMUSG00000021947.11	protein_coding	Cryl1
ENSMUSG00000009585.18	protein_coding	Apobec3							ENSMUSG00000016252.7	protein_coding	Atp5e
ENSMUSG00000060036.14	protein_coding	Rpl3							ENSMUSG00000026048.16	protein_coding	Ercc5
ENSMUSG00000022415.12	protein_coding	Syngr1							ENSMUSG00000067825.11	protein_coding	Pex26
ENSMUSG00000022414.8	protein_coding	Tab1							ENSMUSG00000026197.12	protein_coding	Zfand2b
ENSMUSG00000042428.6	protein_coding	Mgat3							ENSMUSG00000000440.12	protein_coding	Pparg
ENSMUSG00000022407.10	protein_coding	Adsl							ENSMUSG00000006288.8	protein_coding	Ttc5
ENSMUSG00000055024.12	protein_coding	Ep300							ENSMUSG00000035351.16	protein_coding	Nup37
ENSMUSG00000022394.14	protein_coding	L3mbtl2							ENSMUSG00000041012.4	protein_coding	Cmtm8
ENSMUSG00000022391.16	protein_coding	Rangap1							ENSMUSG00000022704.16	protein_coding	Qtrt2
ENSMUSG00000022389.15	protein_coding	Tef							ENSMUSG00000031683.16	protein_coding	Lsm6
ENSMUSG00000022476.8	protein_coding	Polr3h							ENSMUSG00000047603.9	protein_coding	Zfp235
ENSMUSG00000022474.15	protein_coding	Pmm1							ENSMUSG00000030347.6	protein_coding	D6Wsu163e
ENSMUSG00000068117.10	protein_coding	Mei1							ENSMUSG00000040875.12	protein_coding	Osbpl10
ENSMUSG00000068114.7	protein_coding	Ccdc134							ENSMUSG00000015659.12	protein_coding	Serac1
ENSMUSG00000068101.11	protein_coding	Cenpm							ENSMUSG00000031145.15	protein_coding	Prickle3
ENSMUSG00000018040.9	protein_coding	Rrp7a							ENSMUSG00000028393.10	protein_coding	Alad
ENSMUSG00000041815.14	protein_coding	Poldip3							ENSMUSG00000033429.10	protein_coding	Mcee
ENSMUSG00000049414.7	processed_pseudogene	Gm5417							ENSMUSG00000042198.12	protein_coding	Chchd7
ENSMUSG00000016757.11	protein_coding	Ttll12							ENSMUSG00000003662.10	protein_coding	Ciao1
ENSMUSG00000078954.9	protein_coding	Arhgap8							ENSMUSG00000024754.13	protein_coding	Cemip2
ENSMUSG00000016624.15	protein_coding	Phf21b							ENSMUSG00000039105.6	protein_coding	Atp6v1g1
ENSMUSG00000036046.14	protein_coding	5031439G07Rik							ENSMUSG00000024997.7	protein_coding	Prdx3
ENSMUSG00000006369.14	protein_coding	Fbln1							ENSMUSG00000047789.5	protein_coding	Slc38a9
ENSMUSG00000035828.11	protein_coding	Pim3							ENSMUSG00000009905.5	protein_coding	Kdsr
ENSMUSG00000015365.15	protein_coding	Mov10l1							ENSMUSG00000028398.8	protein_coding	Dmac1
ENSMUSG00000051786.15	protein_coding	Tubgcp6							ENSMUSG00000035394.11	protein_coding	Cfap53
ENSMUSG00000091780.3	protein_coding	Sco2							ENSMUSG00000027673.12	protein_coding	Ndufb5
ENSMUSG00000078932.8	protein_coding	CN725425							ENSMUSG00000031907.9	protein_coding	Zfp90
ENSMUSG00000022992.17	protein_coding	Kansl2							ENSMUSG00000050945.8	protein_coding	Zfp438
ENSMUSG00000023755.10	protein_coding	Rhebl1							ENSMUSG00000037656.9	protein_coding	Slc20a2
ENSMUSG00000022999.15	protein_coding	Lmbr1l							ENSMUSG00000035285.6	protein_coding	Nat14
ENSMUSG00000116494.1	TEC	Gm49449							ENSMUSG00000024835.15	protein_coding	Coro1b
ENSMUSG00000072235.6	protein_coding	Tuba1a							ENSMUSG00000035776.14	protein_coding	Cd99l2
ENSMUSG00000023020.3	protein_coding	Cox14							ENSMUSG00000053329.7	protein_coding	Gatd3a
ENSMUSG00000023022.14	protein_coding	Lima1							ENSMUSG00000024807.18	protein_coding	Syvn1
ENSMUSG00000009733.9	protein_coding	Tfcp2							ENSMUSG00000045237.5	protein_coding	1110012L19Rik
ENSMUSG00000009739.17	protein_coding	Pou6f1							ENSMUSG00000108659.1	lncRNA	Gm34121
ENSMUSG00000037204.7	protein_coding	Atg101							ENSMUSG00000032551.7	protein_coding	1110059G10Rik
ENSMUSG00000001281.10	protein_coding	Itgb7							ENSMUSG00000021243.14	protein_coding	Fcf1
ENSMUSG00000001288.15	protein_coding	Rarg							ENSMUSG00000025090.9	protein_coding	Ccdc172
ENSMUSG00000097050.1	protein_coding	Gm9918							ENSMUSG00000027207.15	protein_coding	Galk2
ENSMUSG00000045665.5	protein_coding	Mfsd5							ENSMUSG00000054752.16	protein_coding	Fsd1l
ENSMUSG00000001285.12	protein_coding	Myg1							ENSMUSG00000040675.17	protein_coding	Mthfd1l
ENSMUSG00000023047.11	protein_coding	Amhr2							ENSMUSG00000027879.9	protein_coding	Sec22b
ENSMUSG00000023048.13	protein_coding	Prr13							ENSMUSG00000024829.12	protein_coding	Mrpl21
ENSMUSG00000058794.12	protein_coding	Nfe2							ENSMUSG00000018733.10	protein_coding	Pex12
ENSMUSG00000022529.11	protein_coding	Zfp263							ENSMUSG00000039781.14	protein_coding	Cep131
ENSMUSG00000115961.1	lncRNA	Gm41409							ENSMUSG00000110214.1	lncRNA	Gm45587
ENSMUSG00000118410.1	unitary_pseudogene	AC139347.1							ENSMUSG00000024947.17	protein_coding	Men1
ENSMUSG00000049871.14	protein_coding	Nlrc3							ENSMUSG00000004633.17	protein_coding	Chn2
ENSMUSG00000014303.13	protein_coding	Glis2							ENSMUSG00000029534.17	protein_coding	St7
ENSMUSG00000039646.5	protein_coding	Vasn							ENSMUSG00000030225.11	protein_coding	Dera
ENSMUSG00000022515.6	protein_coding	Anks3							ENSMUSG00000026888.14	protein_coding	Grb14
ENSMUSG00000022543.9	transcribed_unitary_pseudogene	4930451G09Rik							ENSMUSG00000056458.16	protein_coding	Mok
ENSMUSG00000022711.16	protein_coding	Pmm2							ENSMUSG00000073471.3	protein_coding	Rsph3a
ENSMUSG00000022504.10	protein_coding	Ciita							ENSMUSG00000020115.3	protein_coding	Tbk1
ENSMUSG00000071671.5	processed_pseudogene	Gm10343							ENSMUSG00000035376.10	protein_coding	Hacd2
ENSMUSG00000037965.14	protein_coding	Zc3h7a							ENSMUSG00000096255.2	protein_coding	Dynlt1b
ENSMUSG00000118559.2	protein_coding	AC154607.1							ENSMUSG00000027615.14	protein_coding	Hps3
ENSMUSG00000049916.12	protein_coding	2610318N02Rik							ENSMUSG00000028696.12	protein_coding	Ipp
ENSMUSG00000022769.9	protein_coding	Sdf2l1							ENSMUSG00000022760.17	protein_coding	Thap7
ENSMUSG00000022768.17	protein_coding	Ccdc116							ENSMUSG00000052302.6	protein_coding	Tbc1d30
ENSMUSG00000041774.16	protein_coding	Ydjc							ENSMUSG00000025147.7	protein_coding	Mob2
ENSMUSG00000038965.17	protein_coding	Ube2l3							ENSMUSG00000040220.10	protein_coding	Gas8
ENSMUSG00000071636.8	protein_coding	Rimbp3							ENSMUSG00000028088.14	protein_coding	Fmo5
ENSMUSG00000050240.16	protein_coding	Hic2							ENSMUSG00000007646.13	protein_coding	Rad51c
ENSMUSG00000055692.21	protein_coding	Tmem191c							ENSMUSG00000032044.4	protein_coding	Rpusd4
ENSMUSG00000022756.17	protein_coding	Slc7a4							ENSMUSG00000001829.17	protein_coding	Clpb
ENSMUSG00000005899.14	protein_coding	Smpd4							ENSMUSG00000025937.6	protein_coding	Lactb2
ENSMUSG00000090236.3	protein_coding	Car15							ENSMUSG00000086399.1	lncRNA	Gm16144
ENSMUSG00000116925.1	protein_coding	Gm49776							ENSMUSG00000031820.9	protein_coding	Babam1
ENSMUSG00000013539.14	protein_coding	Tango2							ENSMUSG00000041035.9	protein_coding	Gm17018
ENSMUSG00000000326.13	protein_coding	Comt							ENSMUSG00000087512.2	protein_coding	Ccdc201
ENSMUSG00000086965.1	protein_coding	Rtl10							ENSMUSG00000031537.15	protein_coding	Ikbkb
ENSMUSG00000071632.10	protein_coding	2510002D24Rik							ENSMUSG00000035517.17	protein_coding	Tdrd7
ENSMUSG00000041215.16	protein_coding	Yeats2							ENSMUSG00000005078.16	protein_coding	Jkamp
ENSMUSG00000022818.13	protein_coding	Cyp2ab1							ENSMUSG00000036721.14	protein_coding	Zscan12
ENSMUSG00000003235.13	protein_coding	Eif2b5							ENSMUSG00000038717.8	protein_coding	Atp5l
ENSMUSG00000022842.18	protein_coding	Ece2							ENSMUSG00000037720.16	protein_coding	Tmem33
ENSMUSG00000090319.2	processed_pseudogene	Gm4462							ENSMUSG00000027710.14	protein_coding	Acad9
ENSMUSG00000045983.16	protein_coding	Eif4g1							ENSMUSG00000004266.15	protein_coding	Ptpn6
ENSMUSG00000022843.17	protein_coding	Clcn2							ENSMUSG00000054320.16	protein_coding	Lrrc36
ENSMUSG00000021018.8	protein_coding	Polr2h							ENSMUSG00000040600.9	protein_coding	Eps8l3
ENSMUSG00000005958.15	protein_coding	Ephb3							ENSMUSG00000020723.3	protein_coding	Cacng4
ENSMUSG00000013089.15	protein_coding	Etv5							ENSMUSG00000035521.13	protein_coding	Gnptg
ENSMUSG00000004460.17	protein_coding	Dnajb11							ENSMUSG00000033845.13	protein_coding	Mrpl15
ENSMUSG00000052316.9	protein_coding	Lrrc15							ENSMUSG00000021076.6	protein_coding	Actr10
ENSMUSG00000022537.18	protein_coding	Tmem44							ENSMUSG00000025410.10	protein_coding	Dctn2
ENSMUSG00000022538.20	protein_coding	Lsg1							ENSMUSG00000042793.13	protein_coding	Lgr6
ENSMUSG00000046546.3	protein_coding	Fam43a							ENSMUSG00000029125.14	protein_coding	Stx18
ENSMUSG00000047714.14	protein_coding	Ppp1r2							ENSMUSG00000028545.13	protein_coding	Bend5
ENSMUSG00000075269.5	protein_coding	Bex6							ENSMUSG00000019806.13	protein_coding	Aig1
ENSMUSG00000035764.5	protein_coding	Fbxo45							ENSMUSG00000028343.10	protein_coding	Erp44
ENSMUSG00000022797.16	protein_coding	Tfrc							ENSMUSG00000070000.13	protein_coding	Fcho1
ENSMUSG00000060636.14	protein_coding	Rpl35a							ENSMUSG00000072692.7	transcribed_processed_pseudogene	Rpl37rt
ENSMUSG00000022817.15	protein_coding	Itgb5							ENSMUSG00000029869.7	protein_coding	Ephb6
ENSMUSG00000022848.8	protein_coding	Slc49a4							ENSMUSG00000062981.5	protein_coding	Mrpl42
ENSMUSG00000022905.12	protein_coding	Kpna1							ENSMUSG00000021624.9	protein_coding	Cd180
ENSMUSG00000034379.9	protein_coding	Wdr5b							ENSMUSG00000020455.16	protein_coding	Trim11
ENSMUSG00000116908.1	TEC	Gm49599							ENSMUSG00000018740.14	protein_coding	Slc25a35
ENSMUSG00000034206.15	protein_coding	Polq							ENSMUSG00000038457.17	protein_coding	Tmem255b
ENSMUSG00000034064.14	protein_coding	Poglut1							ENSMUSG00000056501.3	protein_coding	Cebpb
ENSMUSG00000116965.1	lncRNA	Gm36742							ENSMUSG00000021520.4	protein_coding	Uqcrb
ENSMUSG00000022705.5	protein_coding	Drd3							ENSMUSG00000022814.6	protein_coding	Umps
ENSMUSG00000036208.13	protein_coding	Nepro							ENSMUSG00000003526.12	protein_coding	Prodh
ENSMUSG00000022663.3	protein_coding	Atg3							ENSMUSG00000096795.4	protein_coding	Zfp433
ENSMUSG00000058550.15	protein_coding	Dppa4							ENSMUSG00000029669.14	protein_coding	Tspan12
ENSMUSG00000022752.9	protein_coding	Tomm70a							ENSMUSG00000085272.7	protein_coding	Sbk3
ENSMUSG00000022749.8	protein_coding	Tbc1d23							ENSMUSG00000022518.16	protein_coding	4930562C15Rik
ENSMUSG00000022748.8	protein_coding	Cmss1							ENSMUSG00000028910.12	protein_coding	Mecr
ENSMUSG00000054604.7	protein_coding	Cggbp1							ENSMUSG00000040105.3	protein_coding	Plpp6
ENSMUSG00000022867.11	protein_coding	Usp25							ENSMUSG00000042246.5	protein_coding	Tmc7
ENSMUSG00000022865.14	protein_coding	Cxadr							ENSMUSG00000046516.10	protein_coding	Cox17
ENSMUSG00000022863.15	protein_coding	Btg3							ENSMUSG00000038291.16	protein_coding	Snx25
ENSMUSG00000022864.14	protein_coding	D16Ertd472e							ENSMUSG00000032572.9	protein_coding	Col6a4
ENSMUSG00000116909.1	TEC	Gm49559							ENSMUSG00000036264.9	protein_coding	Fstl4
ENSMUSG00000008976.16	protein_coding	Gabpa							ENSMUSG00000013076.17	protein_coding	Amotl1
ENSMUSG00000116972.1	processed_pseudogene	Gm6278							ENSMUSG00000022969.13	protein_coding	Il10rb
ENSMUSG00000044442.11	protein_coding	N6amt1							ENSMUSG00000028292.14	protein_coding	Rars2
ENSMUSG00000025612.5	protein_coding	Bach1							ENSMUSG00000094985.2	protein_coding	Topaz1
ENSMUSG00000022964.14	protein_coding	Tmem50b							ENSMUSG00000039018.15	protein_coding	Mtg1
ENSMUSG00000022962.15	protein_coding	Gart							ENSMUSG00000040621.14	protein_coding	Gemin8
ENSMUSG00000022956.11	protein_coding	Atp5o							ENSMUSG00000112640.1	protein_coding	Gm32687
ENSMUSG00000039680.10	protein_coding	Mrps6							ENSMUSG00000090110.8	protein_coding	Cmc4
ENSMUSG00000089774.2	protein_coding	Slc5a3							ENSMUSG00000033752.7	protein_coding	Mnd1
ENSMUSG00000086331.1	lncRNA	Gm16310							ENSMUSG00000039616.10	protein_coding	Mocos
ENSMUSG00000005251.15	protein_coding	Ripk4							ENSMUSG00000023921.9	protein_coding	Mmut
ENSMUSG00000014039.18	protein_coding	Prdm15							ENSMUSG00000029500.16	protein_coding	Pgam5
ENSMUSG00000051639.3	processed_pseudogene	Gm5812							ENSMUSG00000026874.10	protein_coding	Hc
ENSMUSG00000052031.8	protein_coding	Tagap1							ENSMUSG00000063801.7	protein_coding	Ap3s2
ENSMUSG00000023830.14	protein_coding	Igf2r							ENSMUSG00000029017.13	protein_coding	Pmpcb
ENSMUSG00000073460.5	protein_coding	Pnldc1							ENSMUSG00000031818.12	protein_coding	Cox4i1
ENSMUSG00000006818.5	protein_coding	Sod2							ENSMUSG00000029130.12	protein_coding	Rnf32
ENSMUSG00000050088.9	protein_coding	1600012H06Rik							ENSMUSG00000038690.15	protein_coding	Atp5j2
ENSMUSG00000079710.10	protein_coding	Gm3448							ENSMUSG00000043969.4	protein_coding	Emx2
ENSMUSG00000051977.16	protein_coding	Prdm9							ENSMUSG00000027761.4	protein_coding	Aadac
ENSMUSG00000023852.14	protein_coding	Chd1							ENSMUSG00000079033.10	protein_coding	Mef2b
ENSMUSG00000023882.15	protein_coding	Zfp54							ENSMUSG00000003923.14	protein_coding	Tfam
ENSMUSG00000057409.7	protein_coding	Zfp53							ENSMUSG00000078974.10	protein_coding	Sec61g
ENSMUSG00000051341.6	protein_coding	Zfp52							ENSMUSG00000113760.1	lncRNA	Gm48222
ENSMUSG00000067931.6	protein_coding	Zfp948							ENSMUSG00000035443.10	protein_coding	Thyn1
ENSMUSG00000023903.8	protein_coding	Mmp25							ENSMUSG00000022571.9	protein_coding	Pycrl
ENSMUSG00000023905.15	protein_coding	Tnfrsf12a							ENSMUSG00000044475.14	protein_coding	Ascc1
ENSMUSG00000023906.3	protein_coding	Cldn6							ENSMUSG00000024889.5	protein_coding	Rce1
ENSMUSG00000040097.16	protein_coding	Flywch1							ENSMUSG00000061462.18	protein_coding	Obscn
ENSMUSG00000023911.12	protein_coding	Flywch2							ENSMUSG00000028549.17	protein_coding	Itgb3bp
ENSMUSG00000055839.6	protein_coding	Elob							ENSMUSG00000046352.7	protein_coding	Gjb2
ENSMUSG00000073437.10	lncRNA	D330041H03Rik							ENSMUSG00000033196.17	protein_coding	Myh2
ENSMUSG00000024132.6	protein_coding	Eci1							ENSMUSG00000011632.7	protein_coding	Pinlyp
ENSMUSG00000024137.9	protein_coding	E4f1							ENSMUSG00000097643.1	lncRNA	A130051J06Rik
ENSMUSG00000043445.7	protein_coding	Pgp							ENSMUSG00000021010.8	protein_coding	Npas3
ENSMUSG00000033597.9	protein_coding	Caskin1							ENSMUSG00000021957.7	protein_coding	Tkt
ENSMUSG00000093565.1	lncRNA	Rab26os							ENSMUSG00000028093.15	protein_coding	Acp6
ENSMUSG00000032855.6	protein_coding	Pkd1							ENSMUSG00000078861.8	protein_coding	Zfp931
ENSMUSG00000040688.16	protein_coding	Tbl3							ENSMUSG00000015536.14	protein_coding	Mocs2
ENSMUSG00000044533.15	protein_coding	Rps2							ENSMUSG00000005510.9	protein_coding	Ndufs3
ENSMUSG00000002500.15	protein_coding	Rpl3l							ENSMUSG00000026171.12	protein_coding	Rnf25
ENSMUSG00000075705.12	protein_coding	Msrb1							ENSMUSG00000095677.2	protein_coding	Dynlt1f
ENSMUSG00000024160.16	protein_coding	Spsb3							ENSMUSG00000037922.13	protein_coding	Bank1
ENSMUSG00000038880.13	protein_coding	Mrps34							ENSMUSG00000020211.15	protein_coding	Sf3a2
ENSMUSG00000038002.9	protein_coding	Cramp1l							ENSMUSG00000026097.9	protein_coding	Ormdl1
ENSMUSG00000024170.15	protein_coding	Telo2							ENSMUSG00000044676.10	protein_coding	Zfp612
ENSMUSG00000114245.1	protein_coding	Gm38655							ENSMUSG00000022516.10	protein_coding	Nudt16l1
ENSMUSG00000067722.4	protein_coding	BC003965							ENSMUSG00000068394.4	protein_coding	Cep152
ENSMUSG00000019214.14	protein_coding	Chtf18							ENSMUSG00000107068.1	protein_coding	Gm42742
ENSMUSG00000041199.3	protein_coding	Rpusd1							ENSMUSG00000087159.7	lncRNA	Gm15246
ENSMUSG00000002280.11	protein_coding	Ciao3							ENSMUSG00000039953.13	protein_coding	Clstn1
ENSMUSG00000025730.14	protein_coding	Rab40c							ENSMUSG00000027447.6	protein_coding	Cst3
ENSMUSG00000037326.10	protein_coding	Capn15							ENSMUSG00000007987.12	protein_coding	Ift22
ENSMUSG00000036775.13	protein_coding	Decr2							ENSMUSG00000026142.15	protein_coding	Rhbdd1
ENSMUSG00000073433.11	protein_coding	Arhgdig							ENSMUSG00000044952.5	protein_coding	Kctd21
ENSMUSG00000024186.15	protein_coding	Rgs11							ENSMUSG00000005949.9	protein_coding	Ctns
ENSMUSG00000024301.10	protein_coding	Kifc5b							ENSMUSG00000057378.15	protein_coding	Ryr3
ENSMUSG00000079605.5	protein_coding	Zbtb9							ENSMUSG00000029575.17	protein_coding	Mmab
ENSMUSG00000042644.9	protein_coding	Itpr3							ENSMUSG00000022186.14	protein_coding	Oxct1
ENSMUSG00000024213.14	protein_coding	Nudt3							ENSMUSG00000040722.7	protein_coding	Scamp5
ENSMUSG00000052146.16	protein_coding	Rps10							ENSMUSG00000026088.15	protein_coding	Mitd1
ENSMUSG00000024217.10	protein_coding	Snrpc							ENSMUSG00000026479.13	protein_coding	Lamc2
ENSMUSG00000062859.15	protein_coding	Tcp11							ENSMUSG00000014470.4	protein_coding	Rnf166
ENSMUSG00000037805.15	protein_coding	Rpl10a							ENSMUSG00000005779.12	protein_coding	Psmb4
ENSMUSG00000037446.14	protein_coding	Tulp1							ENSMUSG00000011254.16	protein_coding	Thg1l
ENSMUSG00000023067.14	protein_coding	Cdkn1a							ENSMUSG00000062931.15	protein_coding	Zfp938
ENSMUSG00000024007.15	protein_coding	Ppil1							ENSMUSG00000050232.6	protein_coding	Cxcr3
ENSMUSG00000117592.1	lncRNA	Gm46603							ENSMUSG00000078317.6	protein_coding	F8a
ENSMUSG00000024014.8	protein_coding	Pim1							ENSMUSG00000118180.1	lncRNA	Gm50223
ENSMUSG00000117534.1	lncRNA	Gm20161							ENSMUSG00000024357.10	protein_coding	Sil1
ENSMUSG00000024018.18	protein_coding	Ccdc167							ENSMUSG00000036611.5	protein_coding	Eepd1
ENSMUSG00000117835.1	lncRNA	Gm50250							ENSMUSG00000032366.15	protein_coding	Tpm1
ENSMUSG00000024036.16	protein_coding	Slc37a1							ENSMUSG00000025069.15	protein_coding	Gsto2
ENSMUSG00000024037.13	protein_coding	Wdr4							ENSMUSG00000041073.10	protein_coding	Nacad
ENSMUSG00000118071.1	lncRNA	Gm50455							ENSMUSG00000043639.15	protein_coding	Rbm20
ENSMUSG00000006705.13	protein_coding	Pknox1							ENSMUSG00000114263.1	processed_pseudogene	Gm7201
ENSMUSG00000118239.1	lncRNA	Gm50107							ENSMUSG00000112352.1	lncRNA	Gm40617
ENSMUSG00000097217.2	lncRNA	Gm26549							ENSMUSG00000019261.3	protein_coding	Map1s
ENSMUSG00000024045.6	protein_coding	Akap8							ENSMUSG00000032750.13	protein_coding	Gab3
ENSMUSG00000024298.15	protein_coding	Zfp871							ENSMUSG00000044633.4	lncRNA	B530045E10Rik
ENSMUSG00000059208.15	protein_coding	Hnrnpm							ENSMUSG00000010154.7	protein_coding	Spire2
ENSMUSG00000042099.16	protein_coding	Kank3							ENSMUSG00000062168.12	protein_coding	Ppef1
ENSMUSG00000067288.13	protein_coding	Rps28							ENSMUSG00000022820.4	protein_coding	Ndufb4
ENSMUSG00000002308.16	protein_coding	Cd320							ENSMUSG00000061898.10	protein_coding	Rbak
ENSMUSG00000092349.1	protein_coding	Smim40							ENSMUSG00000087050.1	lncRNA	Dhrs13os
ENSMUSG00000024309.15	protein_coding	Pfdn6							ENSMUSG00000036814.13	protein_coding	Slc6a20a
ENSMUSG00000067370.4	protein_coding	B3galt4							ENSMUSG00000042694.17	protein_coding	Stn1
ENSMUSG00000008668.15	protein_coding	Rps18							ENSMUSG00000023806.10	protein_coding	Rsph3b
ENSMUSG00000024335.20	protein_coding	Brd2							ENSMUSG00000043162.7	protein_coding	Pyurf
ENSMUSG00000015461.15	protein_coding	Atf6b							ENSMUSG00000028189.12	protein_coding	Ctbs
ENSMUSG00000061207.11	protein_coding	Stk19							ENSMUSG00000022827.14	protein_coding	Rabl3
ENSMUSG00000040482.16	protein_coding	Dxo							ENSMUSG00000028331.12	protein_coding	Trmo
ENSMUSG00000013787.15	protein_coding	Ehmt2							ENSMUSG00000036241.3	protein_coding	Ube2r2
ENSMUSG00000007038.5	protein_coding	Neu1							ENSMUSG00000038122.9	protein_coding	Tbc1d32
ENSMUSG00000092203.7	lncRNA	1110038B12Rik							ENSMUSG00000042810.14	protein_coding	Krba1
ENSMUSG00000091971.3	protein_coding	Hspa1a							ENSMUSG00000031478.16	protein_coding	Nek3
ENSMUSG00000092417.3	protein_coding	Gpank1							ENSMUSG00000030879.10	protein_coding	Mrpl17
ENSMUSG00000043311.7	protein_coding	D17H6S53E							ENSMUSG00000064068.14	protein_coding	Mtx1
ENSMUSG00000024391.7	protein_coding	Apom							ENSMUSG00000016409.4	protein_coding	Nkap
ENSMUSG00000024392.17	protein_coding	Bag6							ENSMUSG00000021456.8	protein_coding	Fbp2
ENSMUSG00000073412.6	protein_coding	Lst1							ENSMUSG00000006014.16	protein_coding	Prg4
ENSMUSG00000024402.5	protein_coding	Lta							ENSMUSG00000038022.11	protein_coding	Mindy4
ENSMUSG00000019432.15	protein_coding	Ddx39b							ENSMUSG00000115453.1	lncRNA	BC048602
ENSMUSG00000091655.3	processed_pseudogene	Gm8741							ENSMUSG00000043372.12	protein_coding	Hexim2
ENSMUSG00000079505.2	lncRNA	Gm11131							ENSMUSG00000020309.6	protein_coding	Chac2
ENSMUSG00000035929.11	protein_coding	H2-Q4							ENSMUSG00000029005.4	protein_coding	Draxin
ENSMUSG00000055413.12	polymorphic_pseudogene	H2-Q5							ENSMUSG00000047238.4	protein_coding	Mageh1
ENSMUSG00000073409.12	protein_coding	H2-Q6							ENSMUSG00000022889.7	protein_coding	Mrpl39
ENSMUSG00000060550.16	protein_coding	H2-Q7							ENSMUSG00000026922.13	protein_coding	Agpat2
ENSMUSG00000067235.14	protein_coding	H2-Q10							ENSMUSG00000055945.8	protein_coding	Prr18
ENSMUSG00000050410.15	protein_coding	Tcf19							ENSMUSG00000015790.16	protein_coding	Surf1
ENSMUSG00000040312.14	protein_coding	Cchcr1							ENSMUSG00000022304.13	protein_coding	Dpys
ENSMUSG00000001524.14	protein_coding	Gtf2h4							ENSMUSG00000042289.11	protein_coding	Hsd3b7
ENSMUSG00000003534.17	protein_coding	Ddr1							ENSMUSG00000032769.5	protein_coding	Trpa1
ENSMUSG00000092604.1	lncRNA	Gm20508							ENSMUSG00000032274.9	protein_coding	Cyp19a1
ENSMUSG00000056116.18	protein_coding	H2-T22							ENSMUSG00000005045.16	protein_coding	Chd5
ENSMUSG00000048231.14	protein_coding	H2-M10.4							ENSMUSG00000095576.5	protein_coding	Fmo6
ENSMUSG00000036315.13	protein_coding	Znrd1							ENSMUSG00000024683.6	protein_coding	Mrpl16
ENSMUSG00000076439.12	protein_coding	Mog							ENSMUSG00000058057.5	protein_coding	Mettl7a3
ENSMUSG00000024462.17	protein_coding	Gabbr1							ENSMUSG00000000253.13	protein_coding	Gmpr
ENSMUSG00000097971.3	lncRNA	Gm26917							ENSMUSG00000031782.15	protein_coding	Coq9
ENSMUSG00000098030.1	processed_pseudogene	Gm6771							ENSMUSG00000036256.13	protein_coding	Igfbp7
ENSMUSG00000117001.1	processed_pseudogene	Gm49858							ENSMUSG00000068101.11	protein_coding	Cenpm
ENSMUSG00000117217.1	processed_pseudogene	Gm4766							ENSMUSG00000089728.3	protein_coding	Clec2f
ENSMUSG00000097119.2	lncRNA	B230354K17Rik							ENSMUSG00000020838.12	protein_coding	Slc6a4
ENSMUSG00000037089.11	protein_coding	Slc35b2							ENSMUSG00000039427.14	protein_coding	Alg1
ENSMUSG00000058626.16	protein_coding	Capn11							ENSMUSG00000031451.6	protein_coding	Gas6
ENSMUSG00000023951.17	protein_coding	Vegfa							ENSMUSG00000032324.11	protein_coding	Tspan3
ENSMUSG00000034509.9	protein_coding	Mad2l1bp							ENSMUSG00000005823.9	protein_coding	Gpr108
ENSMUSG00000023953.9	protein_coding	Polh							ENSMUSG00000024911.7	protein_coding	Fibp
ENSMUSG00000067148.15	protein_coding	Polr1c							ENSMUSG00000021025.8	protein_coding	Nfkbia
ENSMUSG00000114244.1	lncRNA	Gm47119							ENSMUSG00000041653.5	protein_coding	Pnpla3
ENSMUSG00000040658.7	protein_coding	Dnph1							ENSMUSG00000021996.16	protein_coding	Esd
ENSMUSG00000040327.16	protein_coding	Cul9							ENSMUSG00000028538.12	protein_coding	St3gal3
ENSMUSG00000023972.10	protein_coding	Ptk7							ENSMUSG00000041361.13	protein_coding	Myzap
ENSMUSG00000038545.13	protein_coding	Cul7							ENSMUSG00000030001.4	protein_coding	Figla
ENSMUSG00000023971.9	protein_coding	Rrp36							ENSMUSG00000035770.8	protein_coding	Dync1li2
ENSMUSG00000002763.16	protein_coding	Pex6							ENSMUSG00000089798.10	protein_coding	1700028K03Rik
ENSMUSG00000023973.13	protein_coding	Cnpy3							ENSMUSG00000025525.12	protein_coding	Apool
ENSMUSG00000036430.8	protein_coding	Tbcc							ENSMUSG00000060152.14	protein_coding	Pop5
ENSMUSG00000023982.8	protein_coding	Guca1a							ENSMUSG00000033470.12	protein_coding	Cysltr2
ENSMUSG00000034382.14	protein_coding	AI661453							ENSMUSG00000020903.13	protein_coding	Stx8
ENSMUSG00000023988.8	protein_coding	Bysl							ENSMUSG00000021880.7	protein_coding	Rnase6
ENSMUSG00000023984.17	protein_coding	Gm20517							ENSMUSG00000027163.13	protein_coding	Commd9
ENSMUSG00000033475.15	protein_coding	Tomm6							ENSMUSG00000058498.12	protein_coding	Rnf207
ENSMUSG00000023990.18	protein_coding	Tfeb							ENSMUSG00000038079.14	protein_coding	Tmem237
ENSMUSG00000017831.8	protein_coding	Rab5a							ENSMUSG00000005575.16	protein_coding	Ube2m
ENSMUSG00000000708.14	protein_coding	Kat2b							ENSMUSG00000009378.4	protein_coding	Slc16a12
ENSMUSG00000002833.11	protein_coding	Hdgfl2							ENSMUSG00000020377.15	protein_coding	Ltc4s
ENSMUSG00000001229.9	protein_coding	Dpp9							ENSMUSG00000003531.15	protein_coding	Dgcr6
ENSMUSG00000043683.4	protein_coding	Fem1a							ENSMUSG00000040605.7	protein_coding	Bace2
ENSMUSG00000047123.8	protein_coding	Ticam1							ENSMUSG00000029389.17	protein_coding	Ddx55
ENSMUSG00000071054.12	protein_coding	Safb							ENSMUSG00000067719.5	processed_pseudogene	Gm10221
ENSMUSG00000002379.7	protein_coding	Ndufa11							ENSMUSG00000026603.13	protein_coding	Smyd2
ENSMUSG00000024209.9	protein_coding	Acsbg3							ENSMUSG00000040940.18	protein_coding	Arhgef1
ENSMUSG00000024212.9	protein_coding	Mllt1							ENSMUSG00000044313.13	protein_coding	Mab21l3
ENSMUSG00000002660.8	protein_coding	Clpp							ENSMUSG00000073722.3	protein_coding	4931408C20Rik
ENSMUSG00000011486.14	protein_coding	Slc25a41							ENSMUSG00000025512.15	protein_coding	Chid1
ENSMUSG00000085492.7	lncRNA	Trmt61b							ENSMUSG00000024792.9	protein_coding	Zfpl1
ENSMUSG00000024069.14	protein_coding	Slc30a6							ENSMUSG00000073968.4	protein_coding	Trim68
ENSMUSG00000061062.5	processed_pseudogene	Gm10093							ENSMUSG00000076617.9	IG_C_gene	Ighm
ENSMUSG00000024097.11	protein_coding	Srsf7							ENSMUSG00000022092.11	protein_coding	Ppp3cc
ENSMUSG00000117440.1	lncRNA	Gm50087							ENSMUSG00000036620.14	protein_coding	Mgat4b
ENSMUSG00000024241.7	protein_coding	Sos1							ENSMUSG00000110331.1	processed_pseudogene	Nudc-ps1
ENSMUSG00000024131.8	protein_coding	Slc3a1							ENSMUSG00000028443.6	protein_coding	Nudt2
ENSMUSG00000024150.12	protein_coding	Mcfd2							ENSMUSG00000020282.18	protein_coding	Rhbdf1
ENSMUSG00000045394.9	protein_coding	Epcam							ENSMUSG00000056121.16	protein_coding	Fez2
ENSMUSG00000095193.2	lncRNA	Gm20939							ENSMUSG00000078452.10	protein_coding	Raet1d
ENSMUSG00000063889.16	protein_coding	Crem							ENSMUSG00000034292.13	protein_coding	Traf3ip1
ENSMUSG00000096528.1	TEC	G430049J08Rik							ENSMUSG00000043300.2	protein_coding	B3galnt1
ENSMUSG00000024232.2	protein_coding	Bambi							ENSMUSG00000053178.5	protein_coding	Mterf1b
ENSMUSG00000073647.4	processed_pseudogene	Gm10557							ENSMUSG00000017969.13	protein_coding	Ptgis
ENSMUSG00000073640.3	processed_pseudogene	Rpl27-ps3							ENSMUSG00000062554.7	processed_pseudogene	Gm12751
ENSMUSG00000024283.15	protein_coding	Wac							ENSMUSG00000023947.8	protein_coding	Nfkbie
ENSMUSG00000117552.1	processed_pseudogene	Gm5686							ENSMUSG00000037243.17	protein_coding	Zfp692
ENSMUSG00000024410.15	protein_coding	Rmc1							ENSMUSG00000010047.12	protein_coding	Hyal2
ENSMUSG00000054321.7	protein_coding	Taf4b							ENSMUSG00000110834.1	lncRNA	Gm39469
ENSMUSG00000033107.6	protein_coding	Rnf125							ENSMUSG00000085603.3	transcribed_processed_pseudogene	Gm11346
ENSMUSG00000047989.11	protein_coding	Ino80c							ENSMUSG00000117335.1	lncRNA	Gm49870
ENSMUSG00000049357.11	protein_coding	Brd8dc							ENSMUSG00000074064.6	protein_coding	Mlycd
ENSMUSG00000044201.10	protein_coding	Cdc25c							ENSMUSG00000006378.15	protein_coding	Gcat
ENSMUSG00000038773.11	protein_coding	Kdm3b							ENSMUSG00000032263.14	protein_coding	Bckdhb
ENSMUSG00000073600.5	protein_coding	Prob1							ENSMUSG00000024727.9	protein_coding	Trpm6
ENSMUSG00000024349.10	protein_coding	Tmem173							ENSMUSG00000028229.11	protein_coding	Rmdn1
ENSMUSG00000046727.13	protein_coding	Cystm1							ENSMUSG00000020238.14	protein_coding	Ncln
ENSMUSG00000024486.6	protein_coding	Hbegf							ENSMUSG00000020621.6	protein_coding	Rdh14
ENSMUSG00000014294.4	protein_coding	Ndufa2							ENSMUSG00000071862.3	protein_coding	Lrrtm2
ENSMUSG00000042660.8	protein_coding	Wdr55							ENSMUSG00000029762.6	protein_coding	Akr1b8
ENSMUSG00000019143.15	protein_coding	Hars2							ENSMUSG00000093956.1	snRNA	Gm24497
ENSMUSG00000052102.15	protein_coding	Gnpda1							ENSMUSG00000032309.15	protein_coding	Fbxo22
ENSMUSG00000118140.1	processed_pseudogene	Gm4949							ENSMUSG00000086462.1	lncRNA	Gm13990
ENSMUSG00000056671.7	protein_coding	Prelid2							ENSMUSG00000022022.3	protein_coding	Mtrf1
ENSMUSG00000118282.1	processed_pseudogene	Gm4840							ENSMUSG00000027544.16	protein_coding	Nfatc2
ENSMUSG00000033319.5	protein_coding	Fem1c							ENSMUSG00000081225.3	protein_coding	Cyp2j12
ENSMUSG00000057561.10	protein_coding	Eif1a							ENSMUSG00000015542.17	protein_coding	Nat9
ENSMUSG00000024505.16	protein_coding	Dtwd2							ENSMUSG00000083364.4	processed_pseudogene	Llph-ps2
ENSMUSG00000085939.3	transcribed_processed_pseudogene	Cd63-ps							ENSMUSG00000063787.4	protein_coding	Chchd1
ENSMUSG00000032900.15	protein_coding	Tex43							ENSMUSG00000029310.13	protein_coding	Nudt9
ENSMUSG00000118275.1	processed_pseudogene	Gm50289							ENSMUSG00000018169.12	protein_coding	Mfng
ENSMUSG00000032656.14	protein_coding	March3							ENSMUSG00000002475.16	protein_coding	Abhd3
ENSMUSG00000024597.11	protein_coding	Slc12a2							ENSMUSG00000037190.12	protein_coding	Cyb561d2
ENSMUSG00000024608.11	protein_coding	Rps14							ENSMUSG00000025381.3	protein_coding	Cnpy2
ENSMUSG00000024610.15	protein_coding	Cd74							ENSMUSG00000062683.11	protein_coding	Atp5g2
ENSMUSG00000024575.16	protein_coding	Pde6a							ENSMUSG00000091803.7	protein_coding	Cox16
ENSMUSG00000091957.3	transcribed_processed_pseudogene	Rps2-ps10							ENSMUSG00000022469.17	protein_coding	Rapgef3
ENSMUSG00000118133.1	transcribed_processed_pseudogene	Gm6978							ENSMUSG00000035439.13	protein_coding	Haus8
ENSMUSG00000024521.8	protein_coding	Pmaip1							ENSMUSG00000040265.16	protein_coding	Dnm3
ENSMUSG00000024525.7	protein_coding	Impa2							ENSMUSG00000026035.15	protein_coding	Ppil3
ENSMUSG00000024537.5	protein_coding	Psmg2							ENSMUSG00000106918.3	protein_coding	Mrpl33
ENSMUSG00000060534.16	protein_coding	Dcc							ENSMUSG00000033938.5	protein_coding	Ndufb7
ENSMUSG00000025880.11	protein_coding	Smad7							ENSMUSG00000004626.14	protein_coding	Stxbp2
ENSMUSG00000090000.2	protein_coding	Ier3ip1							ENSMUSG00000030020.13	protein_coding	Prickle2
ENSMUSG00000117759.1	transcribed_processed_pseudogene	AA684185							ENSMUSG00000041923.15	protein_coding	Nol4
ENSMUSG00000118176.1	processed_pseudogene	Gm50179							ENSMUSG00000060336.6	protein_coding	Zfp937
ENSMUSG00000117949.1	processed_pseudogene	Gm50180							ENSMUSG00000025169.6	protein_coding	Ogfod3
ENSMUSG00000024571.15	protein_coding	Gm16286							ENSMUSG00000107112.1	lncRNA	Gm36241
ENSMUSG00000048410.17	protein_coding	Zfp407							ENSMUSG00000085148.1	lncRNA	Mir22hg
ENSMUSG00000024644.17	protein_coding	Cndp2							ENSMUSG00000103158.5	lncRNA	Gm31925
ENSMUSG00000034391.12	protein_coding	Fbxo15							ENSMUSG00000015937.15	protein_coding	Macroh2a1
ENSMUSG00000118241.1	processed_pseudogene	Gm5824							ENSMUSG00000032231.14	protein_coding	Anxa2
ENSMUSG00000024614.7	protein_coding	Tmx3							ENSMUSG00000026281.15	protein_coding	Dtymk
ENSMUSG00000024900.5	protein_coding	Cpt1a							ENSMUSG00000040697.10	protein_coding	Dnajc16
ENSMUSG00000045098.19	protein_coding	Kmt5b							ENSMUSG00000041078.7	protein_coding	Grid1
ENSMUSG00000117779.1	processed_pseudogene	Gm19209							ENSMUSG00000039156.19	protein_coding	Stim2
ENSMUSG00000024843.15	protein_coding	Chka							ENSMUSG00000040699.13	protein_coding	Limd2
ENSMUSG00000059734.7	protein_coding	Ndufs8							ENSMUSG00000020163.12	protein_coding	Uqcr11
ENSMUSG00000058216.13	protein_coding	Gstp3							ENSMUSG00000035048.13	protein_coding	Anapc13
ENSMUSG00000075289.5	protein_coding	Carns1							ENSMUSG00000026102.9	protein_coding	Inpp1
ENSMUSG00000040247.6	protein_coding	Tbc1d10c							ENSMUSG00000037437.18	protein_coding	Adam32
ENSMUSG00000040385.7	protein_coding	Ppp1ca							ENSMUSG00000058881.13	protein_coding	Zfp516
ENSMUSG00000024824.7	protein_coding	Rad9a							ENSMUSG00000029715.5	protein_coding	Pop7
ENSMUSG00000024858.14	protein_coding	Grk2							ENSMUSG00000024902.5	protein_coding	Mrpl11
ENSMUSG00000071691.11	protein_coding	Gm960							ENSMUSG00000066952.11	protein_coding	Myo1h
ENSMUSG00000067889.6	protein_coding	Sptbn2							ENSMUSG00000087401.1	lncRNA	Gm14664
ENSMUSG00000103651.1	TEC	Gm37206							ENSMUSG00000034932.4	protein_coding	Mrpl54
ENSMUSG00000006464.9	protein_coding	Bbs1							ENSMUSG00000003528.15	protein_coding	Slc25a1
ENSMUSG00000024891.6	protein_coding	Slc29a2							ENSMUSG00000030450.11	protein_coding	Oca2
ENSMUSG00000024875.5	protein_coding	Yif1a							ENSMUSG00000057234.9	protein_coding	Mettl15
ENSMUSG00000049562.6	protein_coding	Ap5b1							ENSMUSG00000041921.16	protein_coding	Metap1d
ENSMUSG00000079478.9	protein_coding	Znrd2							ENSMUSG00000030207.15	protein_coding	Fam234b
ENSMUSG00000092341.3	lncRNA	Malat1							ENSMUSG00000020105.9	protein_coding	Lrig3
ENSMUSG00000044390.5	protein_coding	Tigd3							ENSMUSG00000021367.8	protein_coding	Edn1
ENSMUSG00000024826.15	protein_coding	Dpf2							ENSMUSG00000030316.13	protein_coding	Tamm41
ENSMUSG00000110156.2	lncRNA	Gm42067							ENSMUSG00000027709.9	protein_coding	Mccc1
ENSMUSG00000037451.8	protein_coding	Slc22a20							ENSMUSG00000022721.19	protein_coding	Trmt2a
ENSMUSG00000007338.10	protein_coding	Mrpl49							ENSMUSG00000026765.12	protein_coding	Lypd6b
ENSMUSG00000075227.6	protein_coding	Znhit2							ENSMUSG00000026637.13	protein_coding	Traf5
ENSMUSG00000100621.2	protein_coding	Gm28374							ENSMUSG00000022803.12	protein_coding	Popdc2
ENSMUSG00000024790.8	protein_coding	Sac3d1							ENSMUSG00000034538.8	protein_coding	Zfp418
ENSMUSG00000024769.7	protein_coding	Cdc42bpg							ENSMUSG00000073838.10	protein_coding	Tufm
ENSMUSG00000032648.14	protein_coding	Pygm							ENSMUSG00000029346.12	protein_coding	Srrd
ENSMUSG00000047810.9	protein_coding	Ccdc88b							ENSMUSG00000021496.12	protein_coding	Pcbd2
ENSMUSG00000024955.15	protein_coding	Esrra							ENSMUSG00000107770.1	processed_pseudogene	Gm44126
ENSMUSG00000024959.14	protein_coding	Bad							ENSMUSG00000035528.4	protein_coding	Npffr2
ENSMUSG00000024962.13	protein_coding	Vegfb							ENSMUSG00000028795.15	protein_coding	Ccdc28b
ENSMUSG00000024968.14	protein_coding	Rcor2							ENSMUSG00000083899.2	transcribed_processed_pseudogene	Gm12346
ENSMUSG00000024759.14	protein_coding	Atl3							ENSMUSG00000015745.9	protein_coding	Plekho1
ENSMUSG00000060675.13	protein_coding	Plaat3							ENSMUSG00000040472.15	protein_coding	Rabggta
ENSMUSG00000108414.1	lncRNA	Snhg1							ENSMUSG00000020022.17	protein_coding	Ndufa12
ENSMUSG00000042729.11	protein_coding	Wdr74							ENSMUSG00000028029.11	protein_coding	Aimp1
ENSMUSG00000090840.2	protein_coding	1700092M07Rik							ENSMUSG00000025421.15	protein_coding	Hdhd2
ENSMUSG00000117924.1	protein_coding	Tmem223							ENSMUSG00000106116.1	processed_pseudogene	Gm18830
ENSMUSG00000003680.16	protein_coding	Taf6l							ENSMUSG00000095704.2	unprocessed_pseudogene	Gm8221
ENSMUSG00000071661.7	protein_coding	Zbtb3							ENSMUSG00000069733.11	protein_coding	Ube2u
ENSMUSG00000071656.7	protein_coding	Lrrn4cl							ENSMUSG00000078442.3	protein_coding	Ccdc105
ENSMUSG00000071655.12	protein_coding	Ubxn1							ENSMUSG00000035704.17	protein_coding	Alg8
ENSMUSG00000071654.6	protein_coding	Uqcc3							ENSMUSG00000043542.12	protein_coding	Zc2hc1a
ENSMUSG00000071652.8	protein_coding	Ints5							ENSMUSG00000046826.7	protein_coding	Fam187b
ENSMUSG00000071649.6	protein_coding	B3gat3							ENSMUSG00000105298.1	processed_pseudogene	Cldn25-ps
ENSMUSG00000071647.5	protein_coding	Eml3							ENSMUSG00000044162.12	protein_coding	Tnip3
ENSMUSG00000071646.9	protein_coding	Mta2							ENSMUSG00000037816.10	protein_coding	Fbxw17
ENSMUSG00000099998.1	processed_pseudogene	Gm6501							ENSMUSG00000024208.16	protein_coding	Uqcc2
ENSMUSG00000118491.1	protein_coding	Zfp91							ENSMUSG00000024454.16	protein_coding	Hdac3
ENSMUSG00000057503.6	protein_coding	Olfr1459							ENSMUSG00000063172.13	protein_coding	Hspb11
ENSMUSG00000024640.9	protein_coding	Psat1							ENSMUSG00000054871.5	protein_coding	Tmem158
ENSMUSG00000038843.18	protein_coding	Gcnt1							ENSMUSG00000034959.8	protein_coding	Rubcnl
ENSMUSG00000047044.7	protein_coding	D030056L22Rik							ENSMUSG00000040254.11	protein_coding	Sema3d
ENSMUSG00000118167.1	lncRNA	Gm50216							ENSMUSG00000041396.13	protein_coding	Mettl18
ENSMUSG00000033863.2	protein_coding	Klf9							ENSMUSG00000091172.1	lncRNA	Gm17120
ENSMUSG00000098010.1	processed_pseudogene	Gm21542							ENSMUSG00000006019.15	protein_coding	Dhx34
ENSMUSG00000024867.14	protein_coding	Pip5k1b							ENSMUSG00000064120.14	protein_coding	Mocs1
ENSMUSG00000024878.9	protein_coding	Cbwd1							ENSMUSG00000047517.12	protein_coding	Dmbt1
ENSMUSG00000024935.11	protein_coding	Slc1a1							ENSMUSG00000026003.5	protein_coding	Acadl
ENSMUSG00000024785.7	protein_coding	Rcl1							ENSMUSG00000045886.7	protein_coding	Gm9803
ENSMUSG00000046138.15	protein_coding	9930021J03Rik							ENSMUSG00000021900.10	protein_coding	Btd
ENSMUSG00000024827.10	protein_coding	Gldc							ENSMUSG00000116850.1	lncRNA	Gm49742
ENSMUSG00000053536.7	protein_coding	Cstf2t							ENSMUSG00000043483.4	processed_pseudogene	Gm6863
ENSMUSG00000118064.1	lncRNA	Gm50210							ENSMUSG00000002395.14	protein_coding	Use1
ENSMUSG00000062456.4	protein_coding	Rpl9-ps6							ENSMUSG00000036639.12	protein_coding	Nudt1
ENSMUSG00000024896.9	protein_coding	Minpp1							ENSMUSG00000071451.10	protein_coding	Psmg4
ENSMUSG00000024774.16	protein_coding	Ankrd22							ENSMUSG00000040429.6	protein_coding	Mterf1a
ENSMUSG00000024805.16	protein_coding	Pcgf5							ENSMUSG00000045104.9	processed_pseudogene	Gm5514
ENSMUSG00000114409.1	processed_pseudogene	Gm9042							ENSMUSG00000031898.9	protein_coding	Dpep3
ENSMUSG00000117988.1	processed_pseudogene	Gm8663							ENSMUSG00000020153.14	protein_coding	Ndufs7
ENSMUSG00000048720.8	protein_coding	Tbc1d12							ENSMUSG00000026401.15	protein_coding	Cd55b
ENSMUSG00000067199.4	protein_coding	Frat1							ENSMUSG00000055653.13	protein_coding	Gpc3
ENSMUSG00000047604.3	protein_coding	Frat2							ENSMUSG00000050668.10	protein_coding	Gpatch11
ENSMUSG00000035049.4	protein_coding	Rrp12							ENSMUSG00000020037.15	protein_coding	Rfx4
ENSMUSG00000011752.7	protein_coding	Pgam1							ENSMUSG00000026032.8	protein_coding	Ndufb3
ENSMUSG00000025171.2	protein_coding	Ubtd1							ENSMUSG00000079583.9	protein_coding	Gm7073
ENSMUSG00000025178.9	protein_coding	Pi4k2a							ENSMUSG00000035759.4	protein_coding	Bbs10
ENSMUSG00000044345.9	protein_coding	Marveld1							ENSMUSG00000086638.7	lncRNA	4930405A21Rik
ENSMUSG00000018820.13	protein_coding	Zfyve27							ENSMUSG00000040848.11	protein_coding	Sft2d2
ENSMUSG00000040414.8	protein_coding	Slc25a28							ENSMUSG00000028040.7	protein_coding	Efna4
ENSMUSG00000025192.13	protein_coding	Entpd7							ENSMUSG00000028602.12	protein_coding	Tnfrsf8
ENSMUSG00000025196.4	protein_coding	Cpn1							ENSMUSG00000036622.15	protein_coding	Atp13a2
ENSMUSG00000025197.9	protein_coding	Cyp2c23							ENSMUSG00000038524.13	protein_coding	Fchsd1
ENSMUSG00000025203.6	protein_coding	Scd2							ENSMUSG00000053852.11	protein_coding	Adgrg4
ENSMUSG00000037071.3	protein_coding	Scd1							ENSMUSG00000112700.1	lncRNA	Gm48757
ENSMUSG00000025208.9	protein_coding	Mrpl43							ENSMUSG00000071573.14	polymorphic_pseudogene	Rnls
ENSMUSG00000025209.5	protein_coding	Twnk							ENSMUSG00000032615.14	protein_coding	Nt5m
ENSMUSG00000055491.14	protein_coding	Pprc1							ENSMUSG00000032997.16	protein_coding	Chpf
ENSMUSG00000015176.11	protein_coding	Nolc1							ENSMUSG00000112241.1	protein_coding	Gm49325
ENSMUSG00000025226.11	protein_coding	Fbxl15							ENSMUSG00000110824.1	lncRNA	Gm48677
ENSMUSG00000036748.16	protein_coding	Cuedc2							ENSMUSG00000047797.14	protein_coding	Gjb1
ENSMUSG00000025034.9	protein_coding	Trim8							ENSMUSG00000016833.14	protein_coding	Mrps18c
ENSMUSG00000025036.7	protein_coding	Sfxn2							ENSMUSG00000024831.14	protein_coding	Ighmbp2
ENSMUSG00000025047.9	protein_coding	Pdcd11							ENSMUSG00000092008.2	protein_coding	Cyp2c69
ENSMUSG00000094219.1	protein_coding	Calhm3							ENSMUSG00000003199.16	protein_coding	Mpnd
ENSMUSG00000118206.1	lncRNA	Gm50358							ENSMUSG00000045102.12	protein_coding	Poln
ENSMUSG00000118128.1	lncRNA	Gm50331							ENSMUSG00000020707.6	protein_coding	Rnf135
ENSMUSG00000025027.18	protein_coding	Xpnpep1							ENSMUSG00000025791.18	protein_coding	Pgm1
ENSMUSG00000034765.6	protein_coding	Dusp5							ENSMUSG00000030650.18	protein_coding	Tmc5
ENSMUSG00000118178.1	lncRNA	Gm32932							ENSMUSG00000070960.4	processed_pseudogene	Gm19680
ENSMUSG00000067038.6	processed_pseudogene	Rps12-ps3							ENSMUSG00000110640.1	lncRNA	Gm45903
ENSMUSG00000024991.8	protein_coding	Eif3a							ENSMUSG00000026073.13	protein_coding	Il1r2
ENSMUSG00000094649.1	protein_coding	Gm7102							ENSMUSG00000054021.6	protein_coding	Sirt5
ENSMUSG00000051396.15	protein_coding	Gm45902							ENSMUSG00000028378.6	protein_coding	Ptgr1
ENSMUSG00000086445.1	lncRNA	Gm13191							ENSMUSG00000078513.2	protein_coding	Gm13088
ENSMUSG00000025816.15	protein_coding	Sec61a2							ENSMUSG00000040124.5	protein_coding	Gorab
ENSMUSG00000045319.13	protein_coding	Proser2							ENSMUSG00000039330.5	protein_coding	Tsga10ip
ENSMUSG00000026773.19	protein_coding	Pfkfb3							ENSMUSG00000030725.4	protein_coding	Lipt2
ENSMUSG00000082164.1	processed_pseudogene	Gm13360							ENSMUSG00000034402.3	protein_coding	Kcnh5
ENSMUSG00000085477.7	lncRNA	Gm13335							ENSMUSG00000023089.12	protein_coding	Ndufa5
ENSMUSG00000025716.14	protein_coding	Myo3a							ENSMUSG00000111828.1	lncRNA	D830035M03Rik
ENSMUSG00000026775.9	protein_coding	Yme1l1							ENSMUSG00000055540.15	protein_coding	Epha6
ENSMUSG00000102875.1	TEC	Gm37139							ENSMUSG00000034259.8	protein_coding	Exosc4
ENSMUSG00000026975.10	protein_coding	Dph7							ENSMUSG00000028461.12	protein_coding	Ccdc107
ENSMUSG00000087028.7	lncRNA	Gm13387							ENSMUSG00000073422.11	protein_coding	H2-Ke6
ENSMUSG00000078202.3	protein_coding	Nrarp							ENSMUSG00000100068.1	processed_pseudogene	Gm18558
ENSMUSG00000013465.19	protein_coding	Nelfb							ENSMUSG00000056629.16	protein_coding	Fkbp2
ENSMUSG00000115018.2	protein_coding	Ndor1							ENSMUSG00000117426.1	lncRNA	Gm33055
ENSMUSG00000048707.9	protein_coding	Tprn							ENSMUSG00000027703.16	protein_coding	Lrriq4
ENSMUSG00000026959.13	protein_coding	Grin1							ENSMUSG00000035211.9	protein_coding	Xrra1
ENSMUSG00000036646.13	protein_coding	Man1b1							ENSMUSG00000021240.6	protein_coding	Abcd4
ENSMUSG00000026956.15	protein_coding	Uap1l1							ENSMUSG00000090461.2	protein_coding	Iltifb
ENSMUSG00000026955.13	protein_coding	Sapcd2							ENSMUSG00000041429.3	protein_coding	Nthl1
ENSMUSG00000015094.16	protein_coding	Npdc1							ENSMUSG00000023216.13	protein_coding	Epb42
ENSMUSG00000026942.13	protein_coding	Traf2							ENSMUSG00000053367.15	protein_coding	Epp13
ENSMUSG00000015092.9	protein_coding	Edf1							ENSMUSG00000057068.15	protein_coding	Fam47e
ENSMUSG00000036327.18	protein_coding	Qsox2							ENSMUSG00000068397.4	processed_pseudogene	Gm10240
ENSMUSG00000036281.13	protein_coding	Snapc4							ENSMUSG00000084383.1	processed_pseudogene	Gm13370
ENSMUSG00000026926.14	protein_coding	Pmpca							ENSMUSG00000026342.10	protein_coding	Slc35f5
ENSMUSG00000036160.13	protein_coding	Surf6							ENSMUSG00000110976.1	lncRNA	Gm48093
ENSMUSG00000014873.15	protein_coding	Surf2							ENSMUSG00000048402.14	protein_coding	Gli2
ENSMUSG00000052406.14	protein_coding	Rexo4							ENSMUSG00000026707.15	protein_coding	Nsun6
ENSMUSG00000009614.16	protein_coding	Sardh							ENSMUSG00000083261.4	processed_pseudogene	Gm7816
ENSMUSG00000026816.14	protein_coding	Gtf3c5							ENSMUSG00000006850.8	protein_coding	Tmco6
ENSMUSG00000035666.14	protein_coding	Gtf3c4							ENSMUSG00000078881.10	protein_coding	Gm14434
ENSMUSG00000026806.15	protein_coding	Ddx31							ENSMUSG00000098197.2	lncRNA	BC051537
ENSMUSG00000026803.17	protein_coding	Ttf1							ENSMUSG00000038015.6	protein_coding	Prm2
ENSMUSG00000039826.13	protein_coding	Trub2							ENSMUSG00000048997.17	protein_coding	Atxn7l2
ENSMUSG00000026798.10	protein_coding	Coq4							ENSMUSG00000097121.2	lncRNA	D130020L05Rik
ENSMUSG00000059316.2	protein_coding	Slc27a4							ENSMUSG00000072640.11	protein_coding	Lyrm9
ENSMUSG00000069020.9	protein_coding	Urm1							ENSMUSG00000114521.1	lncRNA	Gm48050
ENSMUSG00000039715.8	protein_coding	Wdr34							ENSMUSG00000023707.13	protein_coding	Ogfod2
ENSMUSG00000054766.13	protein_coding	Set							ENSMUSG00000021764.8	protein_coding	Ndufs4
ENSMUSG00000026785.14	protein_coding	Pkn3							ENSMUSG00000023330.12	protein_coding	Dtwd1
ENSMUSG00000015337.5	protein_coding	Endog							ENSMUSG00000062691.10	protein_coding	Cebpzos
ENSMUSG00000075419.4	protein_coding	Dolk							ENSMUSG00000090173.8	protein_coding	Fbxw10
ENSMUSG00000026858.18	protein_coding	Miga2							ENSMUSG00000116684.1	lncRNA	Gm49735
ENSMUSG00000026856.14	protein_coding	Dolpp1							ENSMUSG00000109402.1	lncRNA	Gm45040
ENSMUSG00000044320.14	protein_coding	1700001O22Rik							ENSMUSG00000106285.1	lncRNA	Gm43574
ENSMUSG00000026857.9	protein_coding	Ntmt1							ENSMUSG00000001739.14	protein_coding	Cldn15
ENSMUSG00000039483.10	protein_coding	Asb6							ENSMUSG00000103439.1	processed_pseudogene	Gm7019
ENSMUSG00000026848.14	protein_coding	Tor1b							ENSMUSG00000024352.12	protein_coding	Spata24
ENSMUSG00000001864.13	protein_coding	Aif1l							ENSMUSG00000056459.14	protein_coding	Zbtb25
ENSMUSG00000081480.1	processed_pseudogene	Gm13608							ENSMUSG00000050002.14	protein_coding	Idnk
ENSMUSG00000039262.16	protein_coding	Prrc2b							ENSMUSG00000104445.1	protein_coding	Rhbg
ENSMUSG00000026819.15	protein_coding	Slc25a25							ENSMUSG00000015401.12	protein_coding	Cltrn
ENSMUSG00000039164.2	protein_coding	Naif1							ENSMUSG00000091827.2	protein_coding	Speer4f2
ENSMUSG00000039157.12	protein_coding	Fam102a							ENSMUSG00000027317.8	protein_coding	Ppp1r14d
ENSMUSG00000079442.12	protein_coding	St6galnac4							ENSMUSG00000104826.1	lncRNA	Gm42947
ENSMUSG00000026811.18	protein_coding	St6galnac6							ENSMUSG00000086847.1	lncRNA	Tbx3os2
ENSMUSG00000009555.16	protein_coding	Cdk9							ENSMUSG00000082896.1	processed_pseudogene	Gm5844
ENSMUSG00000059013.12	protein_coding	Sh2d3c							ENSMUSG00000059518.14	protein_coding	Znhit1
ENSMUSG00000009563.16	protein_coding	Tor2a							ENSMUSG00000057596.13	protein_coding	Trim30d
ENSMUSG00000053746.8	protein_coding	Ptrh1							ENSMUSG00000033554.17	protein_coding	Dph5
ENSMUSG00000038987.8	protein_coding	Cfap157							ENSMUSG00000023938.8	protein_coding	Aars2
ENSMUSG00000026792.16	protein_coding	Lrsam1							ENSMUSG00000095608.3	protein_coding	Olfr247
ENSMUSG00000038900.17	protein_coding	Rpl12							ENSMUSG00000037738.11	protein_coding	Nek5
ENSMUSG00000026791.14	protein_coding	Slc2a8							ENSMUSG00000046806.13	protein_coding	Cyren
ENSMUSG00000026788.13	protein_coding	Zbtb43							ENSMUSG00000004945.15	protein_coding	Tmem242
ENSMUSG00000035949.15	protein_coding	Fbxw2							ENSMUSG00000075053.3	unprocessed_pseudogene	Vdac3-ps1
ENSMUSG00000075376.10	protein_coding	Rc3h2							ENSMUSG00000050323.14	protein_coding	Ndufaf6
ENSMUSG00000085755.1	lncRNA	Gm13496							ENSMUSG00000036598.4	protein_coding	Ccdc113
ENSMUSG00000026754.16	protein_coding	Golga1							ENSMUSG00000024738.6	protein_coding	Pga5
ENSMUSG00000083270.1	processed_pseudogene	Gm13498							ENSMUSG00000045948.8	protein_coding	Mrps12
ENSMUSG00000026946.9	protein_coding	Nmi							ENSMUSG00000116673.1	protein_coding	A630089N07Rik
ENSMUSG00000082127.2	processed_pseudogene	Gm13577							ENSMUSG00000075402.1	protein_coding	Krt76
ENSMUSG00000027108.15	protein_coding	Ola1							ENSMUSG00000042258.13	protein_coding	Isl1
ENSMUSG00000075284.10	protein_coding	Wipf1							ENSMUSG00000097042.2	lncRNA	Gm17491
ENSMUSG00000075273.4	protein_coding	Ttc30b							ENSMUSG00000006526.13	protein_coding	Stimate
ENSMUSG00000075272.4	protein_coding	Ttc30a2							ENSMUSG00000086262.7	lncRNA	A930031H19Rik
ENSMUSG00000075271.4	protein_coding	Ttc30a1							ENSMUSG00000022816.11	protein_coding	Fstl1
ENSMUSG00000042369.8	protein_coding	Rbm45							ENSMUSG00000024253.9	protein_coding	Dync2li1
ENSMUSG00000042359.18	protein_coding	Osbpl6							ENSMUSG00000102052.1	lncRNA	Gm28387
ENSMUSG00000027087.11	protein_coding	Itgav							ENSMUSG00000106797.1	lncRNA	Gm42936
ENSMUSG00000094125.1	protein_coding	Gm13698							ENSMUSG00000074269.10	protein_coding	Rec114
ENSMUSG00000094336.1	protein_coding	Gm13693							ENSMUSG00000082935.3	processed_pseudogene	Gm7658
ENSMUSG00000096484.1	protein_coding	Gm13696							ENSMUSG00000035637.14	protein_coding	Grhpr
ENSMUSG00000096337.1	protein_coding	Gm13694							ENSMUSG00000045410.18	protein_coding	Akr1e1
ENSMUSG00000095824.1	protein_coding	Gm13697							ENSMUSG00000072492.5	transcribed_processed_pseudogene	Gm10364
ENSMUSG00000079247.2	protein_coding	Gm13691							ENSMUSG00000086339.1	lncRNA	Gm11916
ENSMUSG00000086598.9	protein_coding	Btbd18							ENSMUSG00000089817.1	processed_pseudogene	Gm7162
ENSMUSG00000027079.15	protein_coding	Clp1							ENSMUSG00000034071.15	protein_coding	Zfp551
ENSMUSG00000023224.12	protein_coding	Serping1							ENSMUSG00000028012.15	protein_coding	Rrh
ENSMUSG00000025839.3	protein_coding	Pramel7							ENSMUSG00000108944.1	processed_pseudogene	Gm4558
ENSMUSG00000025838.12	protein_coding	Pramel6							ENSMUSG00000074359.2	protein_coding	Psg23
ENSMUSG00000027282.17	protein_coding	Mtch2							ENSMUSG00000081485.5	processed_pseudogene	Gm12338
ENSMUSG00000040794.5	protein_coding	C1qtnf4							ENSMUSG00000083333.3	unprocessed_pseudogene	Magea7-ps
ENSMUSG00000063235.16	protein_coding	Ptpmt1							ENSMUSG00000013155.10	protein_coding	Enkd1
ENSMUSG00000082108.3	processed_pseudogene	Gm13777							ENSMUSG00000114792.1	lncRNA	Gm6416
ENSMUSG00000002108.10	protein_coding	Nr1h3							ENSMUSG00000041625.15	protein_coding	Ggact
ENSMUSG00000027255.14	protein_coding	Arfgap2							ENSMUSG00000108360.1	lncRNA	Gm36159
ENSMUSG00000083832.1	processed_pseudogene	Gm13771							ENSMUSG00000023939.7	protein_coding	Mrpl14
ENSMUSG00000027244.14	protein_coding	Atg13							ENSMUSG00000063765.12	protein_coding	Chadl
ENSMUSG00000027222.14	protein_coding	Pex16							ENSMUSG00000116744.1	lncRNA	Gm49764
ENSMUSG00000068742.11	protein_coding	Cry2							ENSMUSG00000087389.1	lncRNA	Gm15592
ENSMUSG00000075015.3	protein_coding	Gm10801							ENSMUSG00000000731.15	protein_coding	Aire
ENSMUSG00000075014.1	protein_coding	Gm10800							ENSMUSG00000022122.15	protein_coding	Ednrb
ENSMUSG00000027177.14	protein_coding	Hipk3							ENSMUSG00000112011.1	processed_pseudogene	Gm9535
ENSMUSG00000027175.10	protein_coding	Tcp11l1							ENSMUSG00000113017.1	lncRNA	Gm46401
ENSMUSG00000050199.13	protein_coding	Lgr4							ENSMUSG00000022715.3	protein_coding	Tmem114
ENSMUSG00000034216.12	protein_coding	Vps18							ENSMUSG00000078949.2	protein_coding	R3hdml
ENSMUSG00000072980.3	protein_coding	Oip5							ENSMUSG00000022809.4	protein_coding	Nr1i2
ENSMUSG00000027305.9	protein_coding	Ndufaf1							ENSMUSG00000045989.4	protein_coding	4930451I11Rik
ENSMUSG00000027298.17	protein_coding	Tyro3							ENSMUSG00000056973.6	protein_coding	Ces1d
ENSMUSG00000033943.15	protein_coding	Mga							ENSMUSG00000041809.5	protein_coding	Efhc1
ENSMUSG00000027285.13	protein_coding	Haus2							ENSMUSG00000113772.1	lncRNA	Gm47448
ENSMUSG00000033705.17	protein_coding	Stard9							ENSMUSG00000078627.9	protein_coding	March10
ENSMUSG00000027284.16	protein_coding	Cdan1							ENSMUSG00000098332.2	protein_coding	2310009A05Rik
ENSMUSG00000074890.4	protein_coding	Lcmt2							ENSMUSG00000104102.1	lncRNA	Gm32496
ENSMUSG00000027229.5	protein_coding	Terb2							ENSMUSG00000035458.15	protein_coding	Tnni3
ENSMUSG00000079966.2	processed_pseudogene	Gm14058							ENSMUSG00000110605.1	lncRNA	Gm32856
ENSMUSG00000027227.7	protein_coding	Sord							ENSMUSG00000021607.9	protein_coding	Mrpl36
ENSMUSG00000027364.14	protein_coding	Usp50							ENSMUSG00000070858.12	protein_coding	Gm1673
ENSMUSG00000027395.15	protein_coding	Polr1b							ENSMUSG00000045107.5	protein_coding	Saysd1
ENSMUSG00000074804.3	processed_pseudogene	AU015228							ENSMUSG00000085808.1	lncRNA	Gm14718
ENSMUSG00000027404.15	protein_coding	Snrpb							ENSMUSG00000116124.1	lncRNA	Gm49420
ENSMUSG00000037773.14	protein_coding	Pced1a							ENSMUSG00000086240.4	processed_pseudogene	Gm7846
ENSMUSG00000027411.17	protein_coding	Vps16							ENSMUSG00000043065.12	protein_coding	Spice1
ENSMUSG00000037740.8	protein_coding	Mrps26							ENSMUSG00000070972.13	protein_coding	Dnajc25
ENSMUSG00000037703.14	protein_coding	Lzts3							ENSMUSG00000021791.7	protein_coding	Dydc2
ENSMUSG00000074797.11	protein_coding	Itpa							ENSMUSG00000086953.1	lncRNA	Aknaos
ENSMUSG00000074796.10	protein_coding	Slc4a11							ENSMUSG00000015016.8	protein_coding	Acsf3
ENSMUSG00000081445.1	processed_pseudogene	Rpl23a-ps4							ENSMUSG00000116752.1	lncRNA	Gm49622
ENSMUSG00000039033.11	protein_coding	Tasp1							ENSMUSG00000037143.17	protein_coding	Cfap61
ENSMUSG00000080006.4	processed_pseudogene	Rps19-ps7							ENSMUSG00000028643.11	protein_coding	Svbp
ENSMUSG00000045624.15	protein_coding	Esf1							ENSMUSG00000039903.17	protein_coding	Eva1c
ENSMUSG00000027423.15	protein_coding	Snx5							ENSMUSG00000105055.1	lncRNA	Gm43079
ENSMUSG00000065725.1	snoRNA	Gm26165							ENSMUSG00000058441.7	protein_coding	Panx2
ENSMUSG00000037279.13	protein_coding	Ovol2							ENSMUSG00000032392.11	protein_coding	Parp16
ENSMUSG00000068129.5	protein_coding	Cst7							ENSMUSG00000092469.1	lncRNA	Gm20395
ENSMUSG00000033096.7	protein_coding	Apmap							ENSMUSG00000071414.5	processed_pseudogene	Gm6736
ENSMUSG00000032715.9	protein_coding	Trib3							ENSMUSG00000086161.1	lncRNA	Gm15389
ENSMUSG00000081434.3	processed_pseudogene	Gm14165							ENSMUSG00000032999.10	protein_coding	Nlrp4f
ENSMUSG00000059361.6	protein_coding	Nrsn2							ENSMUSG00000014503.15	protein_coding	Pkd2l2
ENSMUSG00000051817.8	protein_coding	Sox12							ENSMUSG00000036309.14	protein_coding	Skp1a
ENSMUSG00000042814.8	protein_coding	Mcts2							ENSMUSG00000079741.5	transcribed_unprocessed_pseudogene	Nlrp4g
ENSMUSG00000027472.14	protein_coding	Pdrg1							ENSMUSG00000032191.6	protein_coding	Bcl2l10
ENSMUSG00000056941.17	protein_coding	Commd7							ENSMUSG00000038925.14	protein_coding	E330034G19Rik
ENSMUSG00000083097.3	processed_pseudogene	Gm14494							ENSMUSG00000025081.13	protein_coding	Tdrd1
ENSMUSG00000027488.12	protein_coding	Snta1							ENSMUSG00000022793.17	protein_coding	B4galt4
ENSMUSG00000027489.15	protein_coding	Necab3							ENSMUSG00000054102.15	protein_coding	Nlrp9a
ENSMUSG00000038467.15	protein_coding	Chmp4b							ENSMUSG00000029223.12	protein_coding	Uchl1
ENSMUSG00000027602.9	protein_coding	Map1lc3a							ENSMUSG00000028121.8	protein_coding	Bcar3
ENSMUSG00000080237.2	processed_pseudogene	Gm14239							ENSMUSG00000028691.12	protein_coding	Prdx1
ENSMUSG00000027605.18	protein_coding	Acss2							ENSMUSG00000029012.11	protein_coding	Orc5
ENSMUSG00000027612.7	protein_coding	Mmp24							ENSMUSG00000035191.15	protein_coding	Rfpl4
ENSMUSG00000038259.4	protein_coding	Gdf5							ENSMUSG00000029451.14	protein_coding	Gm13103
ENSMUSG00000074643.12	protein_coding	Cpne1							ENSMUSG00000086727.8	protein_coding	4931428L18Rik
ENSMUSG00000103285.1	TEC	Gm37274							ENSMUSG00000023279.7	protein_coding	Bmp15
ENSMUSG00000085546.1	lncRNA	Gm14252							ENSMUSG00000033847.15	protein_coding	Pla2g4c
ENSMUSG00000102869.2	lncRNA	2900097C17Rik							ENSMUSG00000109841.2	lncRNA	E330011O21Rik
ENSMUSG00000055485.6	protein_coding	Soga1							ENSMUSG00000047242.14	protein_coding	Taf9b
ENSMUSG00000074627.11	protein_coding	Mroh8							ENSMUSG00000054814.14	protein_coding	Usp46
ENSMUSG00000063019.5	protein_coding	Manbal							ENSMUSG00000096742.1	protein_coding	Gm6367
ENSMUSG00000027646.15	protein_coding	Src							ENSMUSG00000047911.6	protein_coding	Npm2
ENSMUSG00000027651.16	protein_coding	Rprd1b							ENSMUSG00000033060.16	protein_coding	Lmo7
ENSMUSG00000085385.7	lncRNA	Snhg17							ENSMUSG00000041857.10	protein_coding	Oosp1
ENSMUSG00000044349.16	protein_coding	Snhg11							ENSMUSG00000046262.14	protein_coding	C87977
ENSMUSG00000037761.16	protein_coding	Actr5							ENSMUSG00000036036.15	protein_coding	Zfp57
ENSMUSG00000037754.13	protein_coding	Ppp1r16b							ENSMUSG00000053490.8	protein_coding	Trim60
ENSMUSG00000016921.14	protein_coding	Srsf6							ENSMUSG00000055403.13	lncRNA	4933427D06Rik
ENSMUSG00000099632.1	lncRNA	2900093K20Rik							ENSMUSG00000019803.11	protein_coding	Nr2e1
ENSMUSG00000017707.9	protein_coding	Serinc3							ENSMUSG00000092073.8	protein_coding	Gm6205
ENSMUSG00000045503.16	protein_coding	Sys1							ENSMUSG00000056234.15	protein_coding	Ncoa4
ENSMUSG00000017734.15	protein_coding	Dbndd2							ENSMUSG00000031400.10	protein_coding	G6pdx
ENSMUSG00000017300.9	protein_coding	Tnnc2							ENSMUSG00000044726.8	protein_coding	Erich5
ENSMUSG00000017307.16	protein_coding	Acot8							ENSMUSG00000038871.5	protein_coding	Bpgm
ENSMUSG00000039873.4	protein_coding	Neurl2							ENSMUSG00000034486.8	protein_coding	Gbx2
ENSMUSG00000017760.16	protein_coding	Ctsa							ENSMUSG00000051000.17	protein_coding	Fam160a1
ENSMUSG00000039834.17	protein_coding	Zfp335							ENSMUSG00000070686.10	protein_coding	C87414
ENSMUSG00000042854.9	protein_coding	Trp53rkb							ENSMUSG00000033487.14	protein_coding	Fndc3a
ENSMUSG00000017999.16	protein_coding	Ddx27							ENSMUSG00000024234.7	protein_coding	Mtpap
ENSMUSG00000047030.15	protein_coding	Spata2							ENSMUSG00000047352.6	protein_coding	Olfr976
ENSMUSG00000042821.7	protein_coding	Snai1							ENSMUSG00000026150.14	protein_coding	Mff
ENSMUSG00000090213.1	protein_coding	Tmem189							ENSMUSG00000015023.7	protein_coding	Ddx19a
ENSMUSG00000027540.13	protein_coding	Ptpn1							ENSMUSG00000029322.12	protein_coding	Plac8
ENSMUSG00000074577.9	protein_coding	Ripor3							ENSMUSG00000026490.18	protein_coding	Cdc42bpa
ENSMUSG00000051149.15	protein_coding	Adnp							ENSMUSG00000066031.13	protein_coding	Gm13023
ENSMUSG00000093752.1	protein_coding	Gm20716							ENSMUSG00000030189.15	protein_coding	Ybx3
ENSMUSG00000074576.4	protein_coding	Mocs3							ENSMUSG00000014592.20	protein_coding	Camta1
ENSMUSG00000052056.14	protein_coding	Zfp217							ENSMUSG00000019969.14	protein_coding	Psen1
ENSMUSG00000039263.16	protein_coding	Npepl1							ENSMUSG00000022833.7	protein_coding	Ccdc14
ENSMUSG00000016256.10	protein_coding	Ctsz							ENSMUSG00000020130.9	protein_coding	Tbc1d15
ENSMUSG00000080888.3	unprocessed_pseudogene	Gm14387							ENSMUSG00000030060.14	protein_coding	Hmces
ENSMUSG00000084858.1	unprocessed_pseudogene	Gm1980							ENSMUSG00000079424.8	protein_coding	Gm3259
ENSMUSG00000085704.1	lncRNA	4921531C22Rik							ENSMUSG00000039239.14	protein_coding	Tgfb2
ENSMUSG00000039001.12	protein_coding	Rps21							ENSMUSG00000021820.18	protein_coding	Camk2g
ENSMUSG00000038705.13	protein_coding	Gmeb2							ENSMUSG00000081044.8	protein_coding	AU015836
ENSMUSG00000027581.12	protein_coding	Stmn3							ENSMUSG00000008892.12	protein_coding	Vdac3
ENSMUSG00000038671.15	protein_coding	Arfrp1							ENSMUSG00000074366.9	protein_coding	Obox5
ENSMUSG00000027582.16	protein_coding	Zgpat							ENSMUSG00000020273.13	protein_coding	Papolg
ENSMUSG00000090077.9	protein_coding	Lime1							ENSMUSG00000037159.11	protein_coding	Wee2
ENSMUSG00000069114.8	protein_coding	Zbtb10							ENSMUSG00000010592.9	protein_coding	Dazl
ENSMUSG00000103735.1	processed_pseudogene	Gm38317							ENSMUSG00000111270.1	lncRNA	Gm47066
ENSMUSG00000078784.8	protein_coding	Rbis							ENSMUSG00000029765.12	protein_coding	Plxna4
ENSMUSG00000050192.8	protein_coding	Eif5a2							ENSMUSG00000045693.8	protein_coding	Nlrp4e
ENSMUSG00000074655.1	protein_coding	Gm1527							ENSMUSG00000032000.17	protein_coding	Birc3
ENSMUSG00000104243.1	processed_pseudogene	Gm38153							ENSMUSG00000027523.20	protein_coding	Gnas
ENSMUSG00000027660.16	protein_coding	Skil							ENSMUSG00000049588.13	protein_coding	Ccdc69
ENSMUSG00000103039.1	TEC	Gm37123							ENSMUSG00000022010.19	protein_coding	Tsc22d1
ENSMUSG00000027667.13	protein_coding	Zfp639							ENSMUSG00000055933.13	protein_coding	Oosp3
ENSMUSG00000027677.17	protein_coding	Ttc14							ENSMUSG00000035473.10	protein_coding	Galm
ENSMUSG00000033883.11	protein_coding	Zfp267							ENSMUSG00000036528.16	protein_coding	Ppfibp2
ENSMUSG00000100755.1	processed_pseudogene	Rps23-ps1							ENSMUSG00000026683.14	protein_coding	Nuf2
ENSMUSG00000097583.2	lncRNA	6430590A07Rik							ENSMUSG00000058672.7	protein_coding	Tubb2a
ENSMUSG00000025762.15	protein_coding	Larp1b							ENSMUSG00000042851.17	protein_coding	Zc3h6
ENSMUSG00000025764.14	protein_coding	Jade1							ENSMUSG00000043259.15	protein_coding	Fam13c
ENSMUSG00000103313.1	TEC	Gm38357							ENSMUSG00000035064.17	protein_coding	Eef2k
ENSMUSG00000037016.11	protein_coding	Frem2							ENSMUSG00000022014.15	protein_coding	Epsti1
ENSMUSG00000104831.1	processed_pseudogene	B020017C02Rik							ENSMUSG00000073294.4	protein_coding	AU022751
ENSMUSG00000027803.14	protein_coding	Wwtr1							ENSMUSG00000016520.7	protein_coding	Lnx2
ENSMUSG00000103700.1	processed_pseudogene	Gm6555							ENSMUSG00000046314.16	protein_coding	Stxbp6
ENSMUSG00000027782.10	protein_coding	Kpna4							ENSMUSG00000026889.12	protein_coding	Rbm18
ENSMUSG00000061175.12	protein_coding	Fnip2							ENSMUSG00000004789.10	protein_coding	Dlst
ENSMUSG00000028081.6	protein_coding	Rps3a1							ENSMUSG00000022723.16	protein_coding	Crybg3
ENSMUSG00000074506.4	processed_pseudogene	Gm10705							ENSMUSG00000025817.12	protein_coding	Nudt5
ENSMUSG00000003382.18	protein_coding	Etv3							ENSMUSG00000032776.9	protein_coding	Mctp2
ENSMUSG00000004895.9	protein_coding	Prcc							ENSMUSG00000036835.7	protein_coding	Psenen
ENSMUSG00000004897.16	protein_coding	Hdgf							ENSMUSG00000054737.11	protein_coding	Zfp182
ENSMUSG00000048039.8	protein_coding	Isg20l2							ENSMUSG00000000303.12	protein_coding	Cdh1
ENSMUSG00000028069.16	protein_coding	Gpatch4							ENSMUSG00000029209.15	protein_coding	Gnpda2
ENSMUSG00000001420.13	protein_coding	Tmem79							ENSMUSG00000049493.13	protein_coding	Pls1
ENSMUSG00000001415.10	protein_coding	Smg5							ENSMUSG00000028591.11	protein_coding	Pramef12
ENSMUSG00000050144.13	protein_coding	Slc25a44							ENSMUSG00000039354.16	protein_coding	Smarcal1
ENSMUSG00000041355.13	protein_coding	Ssr2							ENSMUSG00000024096.17	protein_coding	Ralbp1
ENSMUSG00000068922.14	protein_coding	Msto1							ENSMUSG00000038587.10	protein_coding	Akap12
ENSMUSG00000059743.12	protein_coding	Fdps							ENSMUSG00000079112.1	protein_coding	Fam90a1a
ENSMUSG00000028051.10	protein_coding	Hcn3							ENSMUSG00000028558.14	protein_coding	Calr4
ENSMUSG00000028048.11	protein_coding	Gba							ENSMUSG00000021686.6	protein_coding	Ap3b1
ENSMUSG00000027952.16	protein_coding	Pmvk							ENSMUSG00000046000.5	protein_coding	Naa11
ENSMUSG00000027947.11	protein_coding	Il6ra							ENSMUSG00000015961.8	protein_coding	Adss
ENSMUSG00000027940.18	protein_coding	Tpm3							ENSMUSG00000018830.10	protein_coding	Myh11
ENSMUSG00000090733.6	protein_coding	Rps27							ENSMUSG00000003604.14	protein_coding	Aven
ENSMUSG00000027935.14	protein_coding	Rab13							ENSMUSG00000021065.16	protein_coding	Fut8
ENSMUSG00000052310.9	protein_coding	Slc39a1							ENSMUSG00000074895.10	protein_coding	Eif4e1b
ENSMUSG00000096879.2	protein_coding	Tdpoz8							ENSMUSG00000029227.15	protein_coding	Fip1l1
ENSMUSG00000052415.5	protein_coding	Tchh							ENSMUSG00000025939.18	protein_coding	Ube2w
ENSMUSG00000103406.1	unprocessed_pseudogene	Gm5541							ENSMUSG00000022656.15	protein_coding	Nectin3
ENSMUSG00000103362.1	protein_coding	Tdpoz2							ENSMUSG00000019857.7	protein_coding	Asf1a
ENSMUSG00000094084.2	protein_coding	Tdpoz1							ENSMUSG00000071089.3	protein_coding	Trim75
ENSMUSG00000103350.1	protein_coding	Tdpoz6							ENSMUSG00000050612.6	protein_coding	Txndc2
ENSMUSG00000103210.1	unprocessed_pseudogene	Gm5852							ENSMUSG00000031596.15	protein_coding	Slc7a2
ENSMUSG00000068879.4	protein_coding	Gm5773							ENSMUSG00000032405.10	protein_coding	Pias1
ENSMUSG00000060256.1	protein_coding	Tdpoz4							ENSMUSG00000026715.12	protein_coding	Serpinc1
ENSMUSG00000058005.3	protein_coding	Tdpoz3							ENSMUSG00000026399.12	protein_coding	Cd55
ENSMUSG00000102169.1	unprocessed_pseudogene	Gm9113							ENSMUSG00000056749.7	protein_coding	Nfil3
ENSMUSG00000102933.1	unprocessed_pseudogene	Gm9116							ENSMUSG00000072774.10	protein_coding	Zfp951
ENSMUSG00000095822.2	protein_coding	Gm9117							ENSMUSG00000020413.11	protein_coding	Hus1
ENSMUSG00000094163.1	protein_coding	Tdpoz5							ENSMUSG00000040728.15	protein_coding	Esrp1
ENSMUSG00000104460.1	unprocessed_pseudogene	Gm9121							ENSMUSG00000040624.18	protein_coding	Plekhg1
ENSMUSG00000094328.2	protein_coding	Tdpoz9							ENSMUSG00000034473.14	protein_coding	Sec22a
ENSMUSG00000095251.1	protein_coding	Tdpoz7							ENSMUSG00000051934.5	protein_coding	Spats2
ENSMUSG00000102462.1	unprocessed_pseudogene	Gm5542							ENSMUSG00000033918.16	protein_coding	Parl
ENSMUSG00000104338.1	unprocessed_pseudogene	Gm9131							ENSMUSG00000073497.6	protein_coding	AA792892
ENSMUSG00000102311.1	unprocessed_pseudogene	Gm5543							ENSMUSG00000024989.15	protein_coding	Cep55
ENSMUSG00000074424.3	protein_coding	Spopfm2							ENSMUSG00000026566.15	protein_coding	Mpzl1
ENSMUSG00000090268.1	protein_coding	Spopfm3							ENSMUSG00000026478.14	protein_coding	Lamc1
ENSMUSG00000089689.1	unprocessed_pseudogene	Gm4982							ENSMUSG00000042396.10	protein_coding	Rbm7
ENSMUSG00000089893.1	unprocessed_pseudogene	Gm9141							ENSMUSG00000050812.18	protein_coding	Ecpas
ENSMUSG00000089696.3	protein_coding	Spopfm1							ENSMUSG00000024673.9	protein_coding	Ms4a1
ENSMUSG00000038861.14	protein_coding	Pi4kb							ENSMUSG00000032329.4	protein_coding	Hmg20a
ENSMUSG00000028126.16	protein_coding	Pip5k1a							ENSMUSG00000026779.6	protein_coding	Mastl
ENSMUSG00000053769.5	protein_coding	Lysmd1							ENSMUSG00000062939.11	protein_coding	Stat4
ENSMUSG00000013707.3	protein_coding	Tnfaip8l2							ENSMUSG00000111194.1	transcribed_unprocessed_pseudogene	Gm47180
ENSMUSG00000038766.16	protein_coding	Gabpb2							ENSMUSG00000048058.17	protein_coding	Ldlrad3
ENSMUSG00000068860.5	protein_coding	Gm128							ENSMUSG00000024269.11	protein_coding	Tpgs2
ENSMUSG00000015714.11	protein_coding	Cers2							ENSMUSG00000037210.16	protein_coding	Fam193a
ENSMUSG00000103900.1	TEC	Gm37500							ENSMUSG00000019977.16	protein_coding	Hbs1l
ENSMUSG00000097532.2	transcribed_unprocessed_pseudogene	Gm4349							ENSMUSG00000039106.6	protein_coding	Htr5a
ENSMUSG00000028109.14	protein_coding	Hormad1							ENSMUSG00000097851.5	lncRNA	Platr30
ENSMUSG00000106383.1	TEC	E330034L11Rik							ENSMUSG00000108379.1	lncRNA	A730082K24Rik
ENSMUSG00000038612.16	protein_coding	Mcl1							ENSMUSG00000021385.10	protein_coding	Ippk
ENSMUSG00000038543.13	protein_coding	BC028528							ENSMUSG00000010914.10	protein_coding	Pdhx
ENSMUSG00000015749.12	protein_coding	Anp32e							ENSMUSG00000028792.14	protein_coding	Ak2
ENSMUSG00000015943.11	protein_coding	Bola1							ENSMUSG00000031255.14	protein_coding	Sytl4
ENSMUSG00000063689.4	protein_coding	H2ac21							ENSMUSG00000039748.11	protein_coding	Exo1
ENSMUSG00000068855.3	protein_coding	H2ac20							ENSMUSG00000027695.16	protein_coding	Pld1
ENSMUSG00000118406.1	lncRNA	Terc							ENSMUSG00000004032.10	protein_coding	Gstm5
ENSMUSG00000064796.1	misc_RNA	Terc							ENSMUSG00000021066.9	protein_coding	Atl1
ENSMUSG00000038354.13	protein_coding	Ankrd35							ENSMUSG00000027210.20	protein_coding	Meis2
ENSMUSG00000028101.18	protein_coding	Pias3							ENSMUSG00000047842.7	protein_coding	Diras2
ENSMUSG00000033285.15	protein_coding	Wdr3							ENSMUSG00000029790.16	protein_coding	Cep41
ENSMUSG00000027854.12	protein_coding	Sike1							ENSMUSG00000020640.10	protein_coding	Itsn2
ENSMUSG00000007379.15	protein_coding	Dennd2c							ENSMUSG00000029502.14	protein_coding	Golga3
ENSMUSG00000054379.7	pseudogene	2410024N13Rik							ENSMUSG00000069476.13	protein_coding	Zfp616
ENSMUSG00000008730.17	protein_coding	Hipk1							ENSMUSG00000021125.6	protein_coding	Arg2
ENSMUSG00000105229.1	lncRNA	Gm43149							ENSMUSG00000030616.16	protein_coding	Sytl2
ENSMUSG00000085754.7	lncRNA	Gm15886							ENSMUSG00000058056.16	protein_coding	Palld
ENSMUSG00000104874.1	lncRNA	Gm43387							ENSMUSG00000056602.12	protein_coding	Fry
ENSMUSG00000027845.15	protein_coding	Dclre1b							ENSMUSG00000001376.17	protein_coding	Vps50
ENSMUSG00000032952.11	protein_coding	Ap4b1							ENSMUSG00000031626.18	protein_coding	Sorbs2
ENSMUSG00000105053.1	protein_coding	Gm43064							ENSMUSG00000070345.3	protein_coding	Hsf5
ENSMUSG00000027905.15	protein_coding	Ddx20							ENSMUSG00000026116.11	protein_coding	Tmem131
ENSMUSG00000000561.14	protein_coding	Wdr77							ENSMUSG00000056608.14	protein_coding	Chd9
ENSMUSG00000074340.9	protein_coding	Ovgp1							ENSMUSG00000039115.13	protein_coding	Itga9
ENSMUSG00000014601.13	protein_coding	Strip1							ENSMUSG00000038542.14	protein_coding	Pcid2
ENSMUSG00000088185.1	scaRNA	Scarna2							ENSMUSG00000024277.14	protein_coding	Mapre2
ENSMUSG00000068732.5	protein_coding	Tmem167b							ENSMUSG00000021366.8	protein_coding	Hivep1
ENSMUSG00000049300.11	protein_coding	Prmt6							ENSMUSG00000030323.13	protein_coding	Ift122
ENSMUSG00000000340.10	protein_coding	Dbt							ENSMUSG00000028758.12	protein_coding	Kif17
ENSMUSG00000089911.4	protein_coding	Mfsd14a							ENSMUSG00000031970.16	protein_coding	Dbndd1
ENSMUSG00000033386.10	protein_coding	Frrs1							ENSMUSG00000015804.14	protein_coding	Med28
ENSMUSG00000106037.1	processed_pseudogene	Gm4332							ENSMUSG00000115016.1	lncRNA	AA536875
ENSMUSG00000028132.15	protein_coding	Tmem56							ENSMUSG00000030706.17	protein_coding	Mrpl48
ENSMUSG00000093392.1	transcribed_processed_pseudogene	Gm6061							ENSMUSG00000020652.17	protein_coding	Cenpo
ENSMUSG00000104960.1	lncRNA	Snhg8							ENSMUSG00000114010.1	lncRNA	Gm47432
ENSMUSG00000027967.8	protein_coding	Neurog2							ENSMUSG00000101373.2	processed_pseudogene	Zfp813-ps
ENSMUSG00000041220.10	protein_coding	Elovl6							ENSMUSG00000030970.16	protein_coding	Ctbp2
ENSMUSG00000106092.1	TEC	Gm43072							ENSMUSG00000059301.7	transcribed_processed_pseudogene	Gm5434
ENSMUSG00000027997.9	protein_coding	Casp6							ENSMUSG00000030556.13	protein_coding	Lrrc28
ENSMUSG00000062006.12	protein_coding	Rpl34							ENSMUSG00000032113.16	protein_coding	Chek1
ENSMUSG00000028172.5	protein_coding	Tacr3							ENSMUSG00000075427.15	protein_coding	Olfr288
ENSMUSG00000046818.7	protein_coding	Ddit4l							ENSMUSG00000068205.14	protein_coding	Macrod2
ENSMUSG00000037894.13	protein_coding	H2az1							ENSMUSG00000021676.10	protein_coding	Iqgap2
ENSMUSG00000074212.7	protein_coding	Dnajb14							ENSMUSG00000023960.13	protein_coding	Enpp5
ENSMUSG00000028158.14	protein_coding	Mttp							ENSMUSG00000106555.4	lncRNA	Gm2479
ENSMUSG00000005813.12	protein_coding	Metap1							ENSMUSG00000041836.10	protein_coding	Ptpre
ENSMUSG00000105777.1	lncRNA	Gm43049							ENSMUSG00000110444.1	transcribed_unprocessed_pseudogene	Gm10033
ENSMUSG00000105388.1	processed_pseudogene	Rpl36a-ps2							ENSMUSG00000040667.11	protein_coding	Nup88
ENSMUSG00000028191.11	protein_coding	Bcl10							ENSMUSG00000025083.18	protein_coding	Afap1l2
ENSMUSG00000047676.6	processed_pseudogene	Rpsa-ps10							ENSMUSG00000040396.12	protein_coding	Abhd13
ENSMUSG00000054942.13	protein_coding	Miga1							ENSMUSG00000033022.8	protein_coding	Cdo1
ENSMUSG00000025437.15	protein_coding	Usp33							ENSMUSG00000029651.16	protein_coding	Mtus2
ENSMUSG00000104546.1	TEC	Gm43858							ENSMUSG00000027012.15	protein_coding	Dync1i2
ENSMUSG00000038975.14	protein_coding	Rabggtb							ENSMUSG00000100417.2	lncRNA	Gm28578
ENSMUSG00000106632.1	lncRNA	Gm33466							ENSMUSG00000028559.17	protein_coding	Osbpl9
ENSMUSG00000105643.1	TEC	Gm42611							ENSMUSG00000079562.7	protein_coding	Maea
ENSMUSG00000028233.6	protein_coding	Tgs1							ENSMUSG00000059810.18	protein_coding	Rgs3
ENSMUSG00000028234.6	protein_coding	Rps20							ENSMUSG00000040629.8	protein_coding	Mael
ENSMUSG00000068240.5	protein_coding	Gm11808							ENSMUSG00000013973.12	protein_coding	Dedd
ENSMUSG00000083068.1	processed_pseudogene	Gm11800							ENSMUSG00000021993.10	protein_coding	Mipep
ENSMUSG00000049969.3	protein_coding	Plekhf2							ENSMUSG00000061455.13	protein_coding	Stx17
ENSMUSG00000083246.1	processed_pseudogene	Gm11839							ENSMUSG00000038304.14	protein_coding	Cd160
ENSMUSG00000081593.1	processed_pseudogene	Gm11841							ENSMUSG00000037072.15	protein_coding	Selenof
ENSMUSG00000082676.1	processed_pseudogene	Gm11843							ENSMUSG00000032418.15	protein_coding	Me1
ENSMUSG00000023151.9	protein_coding	Lrrc69							ENSMUSG00000032235.15	protein_coding	Ice2
ENSMUSG00000041153.9	protein_coding	Osgin2							ENSMUSG00000066030.6	protein_coding	Oog2
ENSMUSG00000058006.12	protein_coding	Mdn1							ENSMUSG00000024053.11	protein_coding	Emilin2
ENSMUSG00000028274.17	protein_coding	Rngtt							ENSMUSG00000040270.16	protein_coding	Bach2
ENSMUSG00000039967.14	protein_coding	Zfp292							ENSMUSG00000040614.14	protein_coding	Nlrp9c
ENSMUSG00000046593.3	protein_coding	Tmem215							ENSMUSG00000032625.14	protein_coding	Thsd7a
ENSMUSG00000028413.13	protein_coding	B4galt1							ENSMUSG00000019899.17	protein_coding	Lama2
ENSMUSG00000028416.12	protein_coding	Bag1							ENSMUSG00000042477.7	protein_coding	Tfap2e
ENSMUSG00000082186.2	processed_pseudogene	Gm12403							ENSMUSG00000039485.8	protein_coding	Tspyl4
ENSMUSG00000046312.4	protein_coding	Myorg							ENSMUSG00000061126.5	protein_coding	Cyp4f39
ENSMUSG00000036002.12	protein_coding	Fam214b							ENSMUSG00000039057.11	protein_coding	Myo16
ENSMUSG00000115420.1	lncRNA	Rmrp							ENSMUSG00000041577.5	protein_coding	Prelp
ENSMUSG00000028480.14	protein_coding	Glipr2							ENSMUSG00000085060.1	lncRNA	E330016L19Rik
ENSMUSG00000049657.9	protein_coding	Zbtb5							ENSMUSG00000057133.14	protein_coding	Chd6
ENSMUSG00000028318.14	protein_coding	Polr1e							ENSMUSG00000041216.15	protein_coding	Clvs1
ENSMUSG00000078713.8	protein_coding	Tomm5							ENSMUSG00000063065.13	protein_coding	Mapk3
ENSMUSG00000028330.8	protein_coding	Ncbp1							ENSMUSG00000076614.7	IG_C_gene	Ighg1
ENSMUSG00000070990.2	protein_coding	Foxe1							ENSMUSG00000024976.14	protein_coding	Shoc2
ENSMUSG00000039813.14	protein_coding	Tbc1d2							ENSMUSG00000027533.10	protein_coding	Fabp5
ENSMUSG00000060206.11	protein_coding	Zfp462							ENSMUSG00000021414.8	protein_coding	Fam217a
ENSMUSG00000003032.8	protein_coding	Klf4							ENSMUSG00000051154.11	protein_coding	Commd3
ENSMUSG00000086952.1	lncRNA	Gm12596							ENSMUSG00000091512.5	protein_coding	Lamtor3
ENSMUSG00000028385.14	protein_coding	Snx30							ENSMUSG00000032181.7	protein_coding	Scg3
ENSMUSG00000066148.3	protein_coding	Prpf4							ENSMUSG00000041891.16	protein_coding	Lman1
ENSMUSG00000028392.15	protein_coding	Bspry							ENSMUSG00000032010.15	protein_coding	Usp2
ENSMUSG00000095935.1	protein_coding	Gm11238							ENSMUSG00000051359.15	protein_coding	Ncald
ENSMUSG00000094116.1	protein_coding	Gm11237							ENSMUSG00000010057.8	protein_coding	Nprl2
ENSMUSG00000096700.1	protein_coding	Gm11236							ENSMUSG00000043441.5	protein_coding	Gpr149
ENSMUSG00000095048.7	protein_coding	Gm11239							ENSMUSG00000028970.9	protein_coding	Abcb1b
ENSMUSG00000095341.1	protein_coding	Gm428							ENSMUSG00000026766.16	protein_coding	Mmadhc
ENSMUSG00000096750.7	protein_coding	Gm11757							ENSMUSG00000000094.12	protein_coding	Tbx4
ENSMUSG00000028397.13	protein_coding	Kdm4c							ENSMUSG00000030555.16	protein_coding	Ttc23
ENSMUSG00000028483.13	protein_coding	Snapc3							ENSMUSG00000006800.14	protein_coding	Sulf2
ENSMUSG00000028494.12	protein_coding	Plin2							ENSMUSG00000046027.17	protein_coding	Stard5
ENSMUSG00000028495.14	protein_coding	Rps6							ENSMUSG00000055723.6	protein_coding	Rras2
ENSMUSG00000038007.14	protein_coding	Acer2							ENSMUSG00000057069.7	protein_coding	Ero1lb
ENSMUSG00000070902.5	protein_coding	Zfp352							ENSMUSG00000026235.14	protein_coding	Epha4
ENSMUSG00000087128.7	lncRNA	Gm12655							ENSMUSG00000021055.14	protein_coding	Esr2
ENSMUSG00000028578.8	protein_coding	Caap1							ENSMUSG00000039530.17	protein_coding	Tusc3
ENSMUSG00000087166.9	protein_coding	L1td1							ENSMUSG00000033773.14	protein_coding	Rpap2
ENSMUSG00000035407.8	protein_coding	Kank4							ENSMUSG00000046982.11	protein_coding	Tshz1
ENSMUSG00000073794.3	protein_coding	I0C0044D17Rik							ENSMUSG00000029455.14	protein_coding	Aldh2
ENSMUSG00000035201.15	protein_coding	B020004J07Rik							ENSMUSG00000056158.14	protein_coding	Car10
ENSMUSG00000037028.7	protein_coding	Gm12800							ENSMUSG00000051236.13	protein_coding	Msrb3
ENSMUSG00000070890.3	protein_coding	Gm12794							ENSMUSG00000039086.9	protein_coding	Ss18l1
ENSMUSG00000078626.2	protein_coding	Gm12790							ENSMUSG00000027293.13	protein_coding	Ehd4
ENSMUSG00000078625.10	protein_coding	Gm12789							ENSMUSG00000037685.15	protein_coding	Atp8a1
ENSMUSG00000082264.1	processed_pseudogene	Gm12799							ENSMUSG00000036782.13	protein_coding	Klhl13
ENSMUSG00000083128.1	processed_pseudogene	Gm12723							ENSMUSG00000046694.6	protein_coding	Tent5b
ENSMUSG00000034926.3	protein_coding	Dhcr24							ENSMUSG00000020541.12	protein_coding	Tom1l1
ENSMUSG00000034853.16	protein_coding	Acot11							ENSMUSG00000002797.9	protein_coding	Ggct
ENSMUSG00000028618.11	protein_coding	Tmem59							ENSMUSG00000063894.15	protein_coding	Zkscan8
ENSMUSG00000028610.16	protein_coding	Dmrtb1							ENSMUSG00000001687.15	protein_coding	Ubl3
ENSMUSG00000028601.18	protein_coding	Echdc2							ENSMUSG00000029151.14	protein_coding	Slc30a3
ENSMUSG00000034645.14	protein_coding	Zyg11a							ENSMUSG00000038651.15	protein_coding	Sycp2l
ENSMUSG00000028597.11	protein_coding	Gpx7							ENSMUSG00000026885.13	protein_coding	Ttll11
ENSMUSG00000034610.14	protein_coding	Tut4							ENSMUSG00000025609.15	protein_coding	Mkln1
ENSMUSG00000073775.4	protein_coding	Kti12							ENSMUSG00000002768.8	protein_coding	Mea1
ENSMUSG00000028557.10	protein_coding	Rnf11							ENSMUSG00000004952.13	protein_coding	Rasa4
ENSMUSG00000028718.16	protein_coding	Stil							ENSMUSG00000029173.12	protein_coding	Sepsecs
ENSMUSG00000055900.14	protein_coding	Tmem69							ENSMUSG00000002944.15	protein_coding	Cd36
ENSMUSG00000028688.13	protein_coding	Toe1							ENSMUSG00000086757.1	lncRNA	Gm2309
ENSMUSG00000043155.4	protein_coding	Hpdl							ENSMUSG00000018899.16	protein_coding	Irf1
ENSMUSG00000075390.5	processed_pseudogene	Rpl36-ps8							ENSMUSG00000026188.11	protein_coding	Tmem169
ENSMUSG00000028680.14	protein_coding	Plk3							ENSMUSG00000045036.15	protein_coding	Tmem232
ENSMUSG00000047675.15	protein_coding	Rps8							ENSMUSG00000019256.17	protein_coding	Ahr
ENSMUSG00000108127.1	protein_coding	Gm12845							ENSMUSG00000021460.17	protein_coding	Auh
ENSMUSG00000028540.6	protein_coding	Dph2							ENSMUSG00000029233.15	protein_coding	Srd5a3
ENSMUSG00000033253.18	protein_coding	Szt2							ENSMUSG00000028706.14	protein_coding	Nsun4
ENSMUSG00000033191.14	protein_coding	Tie1							ENSMUSG00000058239.13	protein_coding	Usf2
ENSMUSG00000028729.15	protein_coding	Ebna1bp2							ENSMUSG00000114638.1	lncRNA	Gm31834
ENSMUSG00000028636.14	protein_coding	Ppcs							ENSMUSG00000020283.5	protein_coding	Pex13
ENSMUSG00000087385.8	protein_coding	Frg2f1							ENSMUSG00000061882.12	protein_coding	Ccdc62
ENSMUSG00000049878.13	protein_coding	Rlf							ENSMUSG00000034867.16	protein_coding	Ankrd27
ENSMUSG00000023075.9	protein_coding	Akirin1							ENSMUSG00000040997.13	protein_coding	Abhd4
ENSMUSG00000043333.12	protein_coding	Rhbdl2							ENSMUSG00000024066.9	protein_coding	Xdh
ENSMUSG00000090125.3	protein_coding	Pou3f1							ENSMUSG00000020321.16	protein_coding	Mdh1
ENSMUSG00000032643.12	protein_coding	Fhl3							ENSMUSG00000021509.5	protein_coding	Slc25a48
ENSMUSG00000028889.17	protein_coding	Yrdc							ENSMUSG00000070777.5	protein_coding	Ceacam20
ENSMUSG00000042763.9	protein_coding	Maneal							ENSMUSG00000061689.15	protein_coding	Dlgap4
ENSMUSG00000044730.17	protein_coding	9930104L06Rik							ENSMUSG00000039318.12	protein_coding	Rab3gap2
ENSMUSG00000050213.6	protein_coding	Snip1							ENSMUSG00000000730.13	protein_coding	Dnmt3l
ENSMUSG00000042677.7	protein_coding	Zc3h12a							ENSMUSG00000004508.6	protein_coding	Gab2
ENSMUSG00000028859.14	protein_coding	Csf3r							ENSMUSG00000070617.2	protein_coding	Gm13089
ENSMUSG00000042616.8	protein_coding	Oscp1							ENSMUSG00000053253.16	protein_coding	Ndfip2
ENSMUSG00000042558.16	protein_coding	Adprhl2							ENSMUSG00000028405.9	protein_coding	Aco1
ENSMUSG00000073755.4	protein_coding	5730409E04Rik							ENSMUSG00000057836.12	protein_coding	Xlr3a
ENSMUSG00000087470.2	lncRNA	A630031M04Rik							ENSMUSG00000000976.13	protein_coding	Heatr6
ENSMUSG00000028811.11	protein_coding	Yars							ENSMUSG00000030768.12	protein_coding	Disp1
ENSMUSG00000050390.12	protein_coding	C77080							ENSMUSG00000114550.1	processed_pseudogene	Gm46426
ENSMUSG00000001333.9	protein_coding	Sync							ENSMUSG00000006362.16	protein_coding	Cbfa2t3
ENSMUSG00000028807.2	protein_coding	Zbtb8a							ENSMUSG00000027291.15	protein_coding	Vps39
ENSMUSG00000047945.6	protein_coding	Marcksl1							ENSMUSG00000020674.17	protein_coding	Pxdn
ENSMUSG00000028800.15	protein_coding	Hdac1							ENSMUSG00000000732.9	protein_coding	Icosl
ENSMUSG00000000409.14	protein_coding	Lck							ENSMUSG00000039716.12	protein_coding	Dock3
ENSMUSG00000028797.20	protein_coding	Tmem234							ENSMUSG00000018999.14	protein_coding	Slc35b4
ENSMUSG00000028790.13	protein_coding	Khdrbs1							ENSMUSG00000001158.13	protein_coding	Snrnp27
ENSMUSG00000028580.15	protein_coding	Pum1							ENSMUSG00000001052.15	protein_coding	Sec24b
ENSMUSG00000040025.17	protein_coding	Ythdf2							ENSMUSG00000071340.2	protein_coding	Trappc3l
ENSMUSG00000089687.2	protein_coding	Rab42							ENSMUSG00000043671.14	protein_coding	Dpy19l3
ENSMUSG00000086290.9	lncRNA	Snhg12							ENSMUSG00000035354.9	protein_coding	Uvrag
ENSMUSG00000085241.7	lncRNA	Snhg3							ENSMUSG00000037747.9	protein_coding	Phyhipl
ENSMUSG00000065353.1	snoRNA	Snora73b							ENSMUSG00000047514.6	protein_coding	Tspyl1
ENSMUSG00000028893.8	protein_coding	Sesn2							ENSMUSG00000037989.15	protein_coding	Wnk2
ENSMUSG00000037731.5	protein_coding	Themis2							ENSMUSG00000021361.7	protein_coding	Tmem14c
ENSMUSG00000028882.13	protein_coding	Ppp1r8							ENSMUSG00000062380.4	protein_coding	Tubb3
ENSMUSG00000028878.11	protein_coding	Fam76a							ENSMUSG00000057058.16	protein_coding	Skap1
ENSMUSG00000028850.2	protein_coding	Gpatch3							ENSMUSG00000106916.1	unprocessed_pseudogene	Gm3089
ENSMUSG00000047281.3	protein_coding	Sfn							ENSMUSG00000107213.1	unprocessed_pseudogene	Gm3302
ENSMUSG00000012126.16	protein_coding	Ubxn11							ENSMUSG00000002031.13	protein_coding	Ift46
ENSMUSG00000043924.16	protein_coding	Ncmap							ENSMUSG00000031349.4	protein_coding	Nsdhl
ENSMUSG00000028672.13	protein_coding	Hmgcl							ENSMUSG00000024304.14	protein_coding	Cdh2
ENSMUSG00000028668.5	protein_coding	Eloa							ENSMUSG00000027938.11	protein_coding	Creb3l4
ENSMUSG00000028756.12	protein_coding	Pink1							ENSMUSG00000020847.15	protein_coding	Rph3al
ENSMUSG00000078235.3	protein_coding	Fam43b							ENSMUSG00000029763.17	protein_coding	Exoc4
ENSMUSG00000078517.12	protein_coding	Emc1							ENSMUSG00000021216.7	protein_coding	Tubal3
ENSMUSG00000086159.1	lncRNA	Gm13025							ENSMUSG00000032718.4	protein_coding	Mansc1
ENSMUSG00000040860.16	protein_coding	Crocc							ENSMUSG00000020340.16	protein_coding	Cyfip2
ENSMUSG00000028923.14	protein_coding	Necap2							ENSMUSG00000032046.15	protein_coding	Abhd12
ENSMUSG00000006215.12	protein_coding	Zbtb17							ENSMUSG00000027985.14	protein_coding	Lef1
ENSMUSG00000006219.12	protein_coding	Fblim1							ENSMUSG00000028542.17	protein_coding	Slc6a9
ENSMUSG00000028917.14	protein_coding	Plekhm2							ENSMUSG00000026578.6	protein_coding	Ccdc181
ENSMUSG00000040659.3	protein_coding	Efhd2							ENSMUSG00000051860.13	protein_coding	Samd7
ENSMUSG00000041805.3	protein_coding	Pramel1							ENSMUSG00000058503.11	protein_coding	Fam133b
ENSMUSG00000070616.13	protein_coding	Gm13040							ENSMUSG00000022488.9	protein_coding	Nckap1l
ENSMUSG00000070618.10	protein_coding	BC080695							ENSMUSG00000117199.1	lncRNA	Gm4566
ENSMUSG00000066688.4	protein_coding	Gm13083							ENSMUSG00000005362.14	protein_coding	Crbn
ENSMUSG00000046435.7	protein_coding	Gm13078							ENSMUSG00000030051.10	protein_coding	Aplf
ENSMUSG00000078512.8	protein_coding	Pramef6							ENSMUSG00000034653.11	protein_coding	Ythdc2
ENSMUSG00000078511.3	protein_coding	Pramef25							ENSMUSG00000020522.13	protein_coding	Mfap3
ENSMUSG00000073724.12	protein_coding	Pramel4							ENSMUSG00000041362.17	protein_coding	Shtn1
ENSMUSG00000073723.10	protein_coding	Gm13102							ENSMUSG00000027550.14	protein_coding	Lrrcc1
ENSMUSG00000036749.15	protein_coding	Pramel5							ENSMUSG00000015501.10	protein_coding	Hivep2
ENSMUSG00000078508.1	protein_coding	Gm13128							ENSMUSG00000026640.12	protein_coding	Plxna2
ENSMUSG00000070619.5	protein_coding	Gm13119							ENSMUSG00000072762.9	protein_coding	4930522L14Rik
ENSMUSG00000082082.1	transcribed_unprocessed_pseudogene	Gm13230							ENSMUSG00000024376.7	protein_coding	Epb41l4a
ENSMUSG00000052912.7	transcribed_processed_pseudogene	Smarca5-ps							ENSMUSG00000032279.11	protein_coding	Idh3a
ENSMUSG00000081885.1	processed_pseudogene	Gm13231							ENSMUSG00000039431.16	protein_coding	Mtmr7
ENSMUSG00000096233.1	processed_pseudogene	Gm13238							ENSMUSG00000080756.1	processed_pseudogene	Gm12633
ENSMUSG00000078500.3	protein_coding	Zfp986							ENSMUSG00000087591.7	lncRNA	Gm14635
ENSMUSG00000082195.3	processed_pseudogene	Gm13034							ENSMUSG00000005907.14	protein_coding	Pex1
ENSMUSG00000073716.6	processed_pseudogene	Gm13241							ENSMUSG00000029469.14	protein_coding	Ift81
ENSMUSG00000056300.14	protein_coding	Zfp981							ENSMUSG00000047766.15	protein_coding	Lrrc49
ENSMUSG00000063245.11	protein_coding	Zfp993							ENSMUSG00000098284.8	lncRNA	A330093E20Rik
ENSMUSG00000083027.1	processed_pseudogene	Gm13140							ENSMUSG00000063576.12	protein_coding	Klhdc3
ENSMUSG00000087207.8	transcribed_unprocessed_pseudogene	Gm13147							ENSMUSG00000070732.2	protein_coding	Rbm44
ENSMUSG00000082925.1	processed_pseudogene	Gm13135							ENSMUSG00000040669.14	protein_coding	Phc1
ENSMUSG00000078498.5	protein_coding	Zfp988							ENSMUSG00000037257.8	protein_coding	Aagab
ENSMUSG00000081179.1	processed_pseudogene	Gm13136							ENSMUSG00000021577.14	protein_coding	Sdha
ENSMUSG00000070583.1	protein_coding	Fv1							ENSMUSG00000022441.17	protein_coding	Efcab6
ENSMUSG00000044496.6	protein_coding	2510039O18Rik							ENSMUSG00000030766.15	protein_coding	Arhgap17
ENSMUSG00000029009.17	protein_coding	Mthfr							ENSMUSG00000028463.14	protein_coding	Car9
ENSMUSG00000055401.14	protein_coding	Fbxo6							ENSMUSG00000040296.15	protein_coding	Ddx58
ENSMUSG00000028961.15	protein_coding	Pgd							ENSMUSG00000105153.4	lncRNA	Gm3143
ENSMUSG00000028996.9	protein_coding	Rbp7							ENSMUSG00000029098.17	protein_coding	Acox3
ENSMUSG00000028992.13	protein_coding	Nmnat1							ENSMUSG00000000402.2	protein_coding	Egfl6
ENSMUSG00000085403.1	lncRNA	Gm13068							ENSMUSG00000048175.13	protein_coding	Asb8
ENSMUSG00000073700.3	protein_coding	Klhl21							ENSMUSG00000046782.14	protein_coding	Ttc6
ENSMUSG00000028950.3	protein_coding	Tas1r1							ENSMUSG00000053644.13	protein_coding	Aldh7a1
ENSMUSG00000028948.16	protein_coding	Nol9							ENSMUSG00000005774.12	protein_coding	Rfx5
ENSMUSG00000039713.17	protein_coding	Plekhg5							ENSMUSG00000071662.4	protein_coding	Polr2g
ENSMUSG00000039662.16	protein_coding	Icmt							ENSMUSG00000034620.17	protein_coding	Rxylt1
ENSMUSG00000039546.9	protein_coding	Ajap1							ENSMUSG00000061778.10	protein_coding	Mospd2
ENSMUSG00000029055.17	protein_coding	Plch2							ENSMUSG00000028655.11	protein_coding	Mfsd2a
ENSMUSG00000029053.16	protein_coding	Prkcz							ENSMUSG00000069378.14	protein_coding	Prdm6
ENSMUSG00000078490.10	protein_coding	Cfap74							ENSMUSG00000027778.15	protein_coding	Ift80
ENSMUSG00000042202.15	protein_coding	Slc35e2							ENSMUSG00000026645.11	protein_coding	Olah
ENSMUSG00000029066.12	protein_coding	Mrpl20							ENSMUSG00000108237.1	lncRNA	Gm19757
ENSMUSG00000029071.16	protein_coding	Dvl1							ENSMUSG00000042670.5	protein_coding	Immp1l
ENSMUSG00000029072.3	protein_coding	Tas1r3							ENSMUSG00000049811.17	protein_coding	Fam161a
ENSMUSG00000029073.9	protein_coding	Cptp							ENSMUSG00000109734.1	lncRNA	Gm45272
ENSMUSG00000029034.9	protein_coding	Ints11							ENSMUSG00000023079.14	protein_coding	Gtf2ird1
ENSMUSG00000051557.15	protein_coding	Pusl1							ENSMUSG00000021271.5	protein_coding	Zfp839
ENSMUSG00000029033.16	protein_coding	Acap3							ENSMUSG00000111350.1	unprocessed_pseudogene	Gm47182
ENSMUSG00000023286.16	protein_coding	Ube2j2							ENSMUSG00000052794.13	protein_coding	1700030K09Rik
ENSMUSG00000050796.4	protein_coding	B3galt6							ENSMUSG00000025085.16	protein_coding	Ablim1
ENSMUSG00000029076.14	protein_coding	Sdf4							ENSMUSG00000021408.15	protein_coding	Ripk1
ENSMUSG00000110404.1	protein_coding	Rnf223							ENSMUSG00000037949.8	protein_coding	Ano10
ENSMUSG00000041936.18	protein_coding	Agrn							ENSMUSG00000018666.13	protein_coding	Cbx1
ENSMUSG00000095567.8	protein_coding	Noc2l							ENSMUSG00000092284.1	unprocessed_pseudogene	Gm8801
ENSMUSG00000001467.5	protein_coding	Cyp51							ENSMUSG00000055994.15	protein_coding	Nod2
ENSMUSG00000104941.1	lncRNA	Gm8953							ENSMUSG00000049313.8	protein_coding	Sorl1
ENSMUSG00000106004.4	lncRNA	Gm43391							ENSMUSG00000105857.1	lncRNA	Gm42817
ENSMUSG00000094230.5	lncRNA	Gm21847							ENSMUSG00000030613.13	protein_coding	Ccdc90b
ENSMUSG00000089871.1	lncRNA	Speer4cos							ENSMUSG00000032218.7	protein_coding	Ccnb2
ENSMUSG00000039968.9	protein_coding	Rsbn1l							ENSMUSG00000028300.14	protein_coding	C9orf72
ENSMUSG00000105987.4	lncRNA	AI506816							ENSMUSG00000068739.13	protein_coding	Sars
ENSMUSG00000097180.5	lncRNA	2700038G22Rik							ENSMUSG00000038525.16	protein_coding	Armc10
ENSMUSG00000028986.12	protein_coding	Klhl7							ENSMUSG00000085427.7	lncRNA	6430710C18Rik
ENSMUSG00000038181.16	protein_coding	Chpf2							ENSMUSG00000006720.16	protein_coding	Zfp184
ENSMUSG00000038044.8	protein_coding	Cct8l1							ENSMUSG00000062937.7	protein_coding	Mtap
ENSMUSG00000001569.10	protein_coding	Nom1							ENSMUSG00000022489.6	protein_coding	Pde1b
ENSMUSG00000038803.7	protein_coding	Ost4							ENSMUSG00000079659.5	protein_coding	Tmem243
ENSMUSG00000006641.12	protein_coding	Slc5a6							ENSMUSG00000101337.6	protein_coding	Dnah7c
ENSMUSG00000013622.15	protein_coding	Atraid							ENSMUSG00000107948.2	lncRNA	AA545190
ENSMUSG00000013629.16	protein_coding	Cad							ENSMUSG00000039187.16	protein_coding	Fanci
ENSMUSG00000107283.3	protein_coding	Mpv17							ENSMUSG00000047419.5	protein_coding	Cmya5
ENSMUSG00000101678.3	protein_coding	Gm29609							ENSMUSG00000041528.15	protein_coding	Rnf123
ENSMUSG00000029147.11	protein_coding	Ppm1g							ENSMUSG00000041794.13	protein_coding	Myrip
ENSMUSG00000106717.1	TEC	Gm42798							ENSMUSG00000060371.12	protein_coding	Caln1
ENSMUSG00000105429.1	TEC	Gm43692							ENSMUSG00000022425.16	protein_coding	Enpp2
ENSMUSG00000019295.8	protein_coding	Tmem129							ENSMUSG00000050296.14	protein_coding	Abca12
ENSMUSG00000054252.18	protein_coding	Fgfr3							ENSMUSG00000029123.8	protein_coding	Stk32b
ENSMUSG00000059866.13	protein_coding	Tnip2							ENSMUSG00000036564.17	protein_coding	Ndrg4
ENSMUSG00000052783.16	protein_coding	Grk4							ENSMUSG00000017485.11	protein_coding	Top2b
ENSMUSG00000050677.2	protein_coding	Ccdc96							ENSMUSG00000026202.13	protein_coding	Tuba4a
ENSMUSG00000046572.10	protein_coding	Zfp518b							ENSMUSG00000053063.11	protein_coding	Clec12a
ENSMUSG00000039782.15	protein_coding	Cpeb2							ENSMUSG00000050747.14	protein_coding	Trim15
ENSMUSG00000104660.1	TEC	Gm43601							ENSMUSG00000042757.16	protein_coding	Tmem108
ENSMUSG00000031558.15	protein_coding	Slit2							ENSMUSG00000021286.8	protein_coding	Zfyve21
ENSMUSG00000029186.12	protein_coding	Pi4k2b							ENSMUSG00000046449.15	protein_coding	Nexmif
ENSMUSG00000029188.14	protein_coding	Slc34a2							ENSMUSG00000047115.15	protein_coding	Fam221a
ENSMUSG00000029108.14	protein_coding	Pcdh7							ENSMUSG00000071037.6	protein_coding	Camkmt
ENSMUSG00000029178.14	protein_coding	Klf3							ENSMUSG00000031174.17	protein_coding	Rpgr
ENSMUSG00000047215.14	protein_coding	Rpl9							ENSMUSG00000026748.13	protein_coding	Plxdc2
ENSMUSG00000029199.11	protein_coding	Lias							ENSMUSG00000059423.13	protein_coding	Zfp933
ENSMUSG00000107362.1	TEC	Gm40309							ENSMUSG00000058173.12	protein_coding	Smco4
ENSMUSG00000029202.12	protein_coding	Pds5a							ENSMUSG00000113300.1	lncRNA	Gm49371
ENSMUSG00000029206.13	protein_coding	Nsun7							ENSMUSG00000062190.12	protein_coding	Lancl2
ENSMUSG00000037736.20	protein_coding	Limch1							ENSMUSG00000056487.8	protein_coding	Mettl7a2
ENSMUSG00000106747.1	TEC	Gm43025							ENSMUSG00000036155.13	protein_coding	Mgat5
ENSMUSG00000046808.17	polymorphic_pseudogene	Atp10d							ENSMUSG00000018395.19	protein_coding	Kif3a
ENSMUSG00000067219.9	protein_coding	Nipal1							ENSMUSG00000022432.7	protein_coding	Smc1b
ENSMUSG00000106943.2	lncRNA	Dancr							ENSMUSG00000029656.13	protein_coding	C8b
ENSMUSG00000029246.14	protein_coding	Ppat							ENSMUSG00000026271.15	protein_coding	Gpr35
ENSMUSG00000053030.11	protein_coding	Spink2							ENSMUSG00000114417.1	lncRNA	Gm34586
ENSMUSG00000036285.10	protein_coding	Noa1							ENSMUSG00000034612.7	protein_coding	Chst11
ENSMUSG00000029366.10	protein_coding	Dck							ENSMUSG00000040387.16	protein_coding	Klhl32
ENSMUSG00000034842.16	protein_coding	Art3							ENSMUSG00000031231.4	protein_coding	Cox7b
ENSMUSG00000053208.10	processed_pseudogene	Kat2b-ps							ENSMUSG00000028523.14	protein_coding	Tctex1d1
ENSMUSG00000096044.4	protein_coding	Gm16427							ENSMUSG00000074832.11	protein_coding	2410141K09Rik
ENSMUSG00000107392.1	protein_coding	Gm7792							ENSMUSG00000025950.16	protein_coding	Idh1
ENSMUSG00000096259.2	protein_coding	Gm3106							ENSMUSG00000001783.3	protein_coding	Rtcb
ENSMUSG00000095718.2	protein_coding	Gm6502							ENSMUSG00000046519.15	protein_coding	Golph3l
ENSMUSG00000095074.4	protein_coding	Gm3139							ENSMUSG00000026096.14	protein_coding	Osgepl1
ENSMUSG00000095503.4	protein_coding	Gm3147							ENSMUSG00000037355.14	protein_coding	Uvssa
ENSMUSG00000095954.4	protein_coding	Gm3183							ENSMUSG00000057454.5	protein_coding	Lypd3
ENSMUSG00000095996.4	protein_coding	Gm16513							ENSMUSG00000029993.16	protein_coding	Nfu1
ENSMUSG00000079423.6	protein_coding	Gm3286							ENSMUSG00000000168.9	protein_coding	Dlat
ENSMUSG00000094043.2	protein_coding	Gm7971							ENSMUSG00000058883.16	protein_coding	Zfp708
ENSMUSG00000107092.1	processed_pseudogene	Gm7993							ENSMUSG00000036815.17	protein_coding	Dpp10
ENSMUSG00000050640.16	protein_coding	Tmem150c							ENSMUSG00000001270.9	protein_coding	Ckb
ENSMUSG00000087611.1	lncRNA	4930458D05Rik							ENSMUSG00000059956.14	protein_coding	Serpinb12
ENSMUSG00000063406.11	protein_coding	Tmed5							ENSMUSG00000042476.12	protein_coding	Abcb4
ENSMUSG00000029265.4	protein_coding	Dr1							ENSMUSG00000026659.13	protein_coding	Dusp12
ENSMUSG00000029490.4	protein_coding	Mfsd7a							ENSMUSG00000073377.9	lncRNA	AU016765
ENSMUSG00000062234.14	protein_coding	Gak							ENSMUSG00000006191.17	protein_coding	Cdkal1
ENSMUSG00000004815.12	protein_coding	Dgkq							ENSMUSG00000032289.15	protein_coding	Thsd4
ENSMUSG00000033540.18	protein_coding	Idua							ENSMUSG00000003411.10	protein_coding	Rab3b
ENSMUSG00000008090.14	protein_coding	Fgfrl1							ENSMUSG00000054136.6	protein_coding	Adm2
ENSMUSG00000033434.15	protein_coding	Gtpbp6							ENSMUSG00000034219.15	protein_coding	Sept14
ENSMUSG00000087439.1	lncRNA	Gm15788							ENSMUSG00000015568.16	protein_coding	Lpl
ENSMUSG00000007080.14	protein_coding	Pole							ENSMUSG00000031347.12	protein_coding	Cetn2
ENSMUSG00000043323.17	protein_coding	Fbrsl1							ENSMUSG00000053600.8	protein_coding	Zfp472
ENSMUSG00000105482.1	lncRNA	Gm42596							ENSMUSG00000032018.14	protein_coding	Sc5d
ENSMUSG00000029507.16	protein_coding	Pus1							ENSMUSG00000028293.14	protein_coding	Slc35a1
ENSMUSG00000029512.11	protein_coding	Ulk1							ENSMUSG00000070837.5	protein_coding	Aurkc
ENSMUSG00000029521.7	protein_coding	Chek2							ENSMUSG00000061894.15	protein_coding	Zscan20
ENSMUSG00000050017.11	protein_coding	Pitpnb							ENSMUSG00000079317.10	protein_coding	Trappc2
ENSMUSG00000029345.13	protein_coding	Tfip11							ENSMUSG00000029648.13	protein_coding	Flt1
ENSMUSG00000053334.6	protein_coding	Ficd							ENSMUSG00000051065.9	protein_coding	Mb21d2
ENSMUSG00000041939.14	protein_coding	Mvk							ENSMUSG00000108236.1	lncRNA	0610033M10Rik
ENSMUSG00000002486.15	protein_coding	Tchp							ENSMUSG00000057777.4	protein_coding	Mab21l2
ENSMUSG00000092183.1	lncRNA	4930515G01Rik							ENSMUSG00000059108.4	protein_coding	Ifitm6
ENSMUSG00000029559.15	protein_coding	2210016L21Rik							ENSMUSG00000027843.13	protein_coding	Ptpn22
ENSMUSG00000029550.11	protein_coding	Sppl3							ENSMUSG00000038372.14	protein_coding	Gmds
ENSMUSG00000029545.13	protein_coding	Acads							ENSMUSG00000028843.8	protein_coding	Sh3bgrl3
ENSMUSG00000046562.5	protein_coding	Unc119b							ENSMUSG00000026259.14	protein_coding	Ngef
ENSMUSG00000086368.2	lncRNA	Gm13830							ENSMUSG00000041571.9	protein_coding	Selenow
ENSMUSG00000067274.10	protein_coding	Rplp0							ENSMUSG00000018001.18	protein_coding	Cyth3
ENSMUSG00000018604.18	protein_coding	Tbx3							ENSMUSG00000074283.5	protein_coding	Zfp109
ENSMUSG00000032754.14	protein_coding	Slc8b1							ENSMUSG00000026698.8	protein_coding	Pigc
ENSMUSG00000029599.13	protein_coding	Ddx54							ENSMUSG00000025092.7	protein_coding	Hspa12a
ENSMUSG00000106940.1	TEC	Gm42930							ENSMUSG00000062393.13	protein_coding	Dgkk
ENSMUSG00000029614.13	protein_coding	Rpl6							ENSMUSG00000033306.15	protein_coding	Lpp
ENSMUSG00000072647.6	protein_coding	Adam1a							ENSMUSG00000014599.10	protein_coding	Csf1
ENSMUSG00000029454.15	protein_coding	Mapkapk5							ENSMUSG00000027669.14	protein_coding	Gnb4
ENSMUSG00000106590.1	TEC	Gm42879							ENSMUSG00000022160.18	protein_coding	Mettl3
ENSMUSG00000044134.9	protein_coding	Pheta1							ENSMUSG00000060843.11	protein_coding	Ctnna3
ENSMUSG00000004455.16	protein_coding	Ppp1cc							ENSMUSG00000040158.12	protein_coding	Tax1bp3
ENSMUSG00000029464.10	protein_coding	Gpn3							ENSMUSG00000079111.3	protein_coding	Kdelr2
ENSMUSG00000029438.9	protein_coding	Bcl7a							ENSMUSG00000015966.17	protein_coding	Il17rb
ENSMUSG00000104818.1	lncRNA	Gm43661							ENSMUSG00000048706.3	protein_coding	Lurap1l
ENSMUSG00000029394.11	protein_coding	Cdk2ap1							ENSMUSG00000035357.17	protein_coding	Pdzrn3
ENSMUSG00000038095.15	protein_coding	Sbno1							ENSMUSG00000057147.13	protein_coding	Dph6
ENSMUSG00000029401.8	protein_coding	Rilpl2							ENSMUSG00000041594.18	protein_coding	Tmtc4
ENSMUSG00000029402.8	protein_coding	Snrnp35							ENSMUSG00000117221.1	lncRNA	Gm17830
ENSMUSG00000008348.9	protein_coding	Ubc							ENSMUSG00000037910.2	lncRNA	1700018B24Rik
ENSMUSG00000029480.13	protein_coding	Dhx37							ENSMUSG00000024331.11	protein_coding	Dsc2
ENSMUSG00000037905.13	protein_coding	Bri3bp							ENSMUSG00000024191.15	protein_coding	Bnip1
ENSMUSG00000029482.4	protein_coding	Aacs							ENSMUSG00000021819.11	protein_coding	Zswim8
ENSMUSG00000029430.13	protein_coding	Ran							ENSMUSG00000057402.5	protein_coding	Cldn34b2
ENSMUSG00000029447.11	protein_coding	Cct6a							ENSMUSG00000029440.15	protein_coding	Psmd9
ENSMUSG00000025537.12	protein_coding	Phkg1							ENSMUSG00000034690.13	protein_coding	Nlrp4c
ENSMUSG00000066735.8	protein_coding	Vkorc1l1							ENSMUSG00000021913.8	protein_coding	Ogdhl
ENSMUSG00000107118.1	TEC	Gm42986							ENSMUSG00000024044.19	protein_coding	Epb41l3
ENSMUSG00000106757.1	TEC	Gm43482							ENSMUSG00000111901.1	transcribed_processed_pseudogene	Gm6150
ENSMUSG00000025534.17	protein_coding	Gusb							ENSMUSG00000030763.7	protein_coding	Lcmt1
ENSMUSG00000025533.15	protein_coding	Asl							ENSMUSG00000021124.13	protein_coding	Vti1b
ENSMUSG00000025340.14	protein_coding	Rabgef1							ENSMUSG00000039474.13	protein_coding	Wfs1
ENSMUSG00000106067.1	processed_pseudogene	Gm7902							ENSMUSG00000003031.14	protein_coding	Cdkn1b
ENSMUSG00000061979.8	protein_coding	Rcc1l							ENSMUSG00000021194.6	protein_coding	Chga
ENSMUSG00000060261.15	protein_coding	Gtf2i							ENSMUSG00000024870.6	protein_coding	Rab1b
ENSMUSG00000040751.12	protein_coding	Lat2							ENSMUSG00000106718.1	lncRNA	Gm20052
ENSMUSG00000040557.14	protein_coding	Mettl27							ENSMUSG00000034430.16	protein_coding	Zxdc
ENSMUSG00000007207.10	protein_coding	Stx1a							ENSMUSG00000039410.16	protein_coding	Prdm16
ENSMUSG00000043614.13	protein_coding	Vps37d							ENSMUSG00000030092.14	protein_coding	Cntn6
ENSMUSG00000005374.13	protein_coding	Tbl2							ENSMUSG00000041236.8	protein_coding	Vps41
ENSMUSG00000049551.2	protein_coding	Fzd9							ENSMUSG00000102758.3	protein_coding	Naaladl2
ENSMUSG00000000916.15	protein_coding	Nsun5							ENSMUSG00000037211.12	protein_coding	Spry1
ENSMUSG00000005514.14	protein_coding	Por							ENSMUSG00000018341.12	protein_coding	Il12rb2
ENSMUSG00000039886.8	protein_coding	Tmem120a							ENSMUSG00000028645.11	protein_coding	Slc2a1
ENSMUSG00000019179.10	protein_coding	Mdh2							ENSMUSG00000004843.7	protein_coding	Chmp2b
ENSMUSG00000004951.10	protein_coding	Hspb1							ENSMUSG00000039246.8	protein_coding	Lyplal1
ENSMUSG00000039754.10	protein_coding	Alkbh4							ENSMUSG00000031362.17	protein_coding	Xlr4c
ENSMUSG00000005057.13	protein_coding	Sh2b2							ENSMUSG00000043635.12	protein_coding	Adamts3
ENSMUSG00000097908.7	lncRNA	4933404O12Rik							ENSMUSG00000020912.4	protein_coding	Krt12
ENSMUSG00000004846.10	protein_coding	Plod3							ENSMUSG00000034544.17	protein_coding	Rsrc1
ENSMUSG00000105408.1	processed_pseudogene	Gm7285							ENSMUSG00000030056.8	protein_coding	Isy1
ENSMUSG00000029720.9	protein_coding	Gm20605							ENSMUSG00000034738.8	protein_coding	Nostrin
ENSMUSG00000082088.1	unprocessed_pseudogene	Gm15753							ENSMUSG00000036168.15	protein_coding	Ccdc38
ENSMUSG00000045348.16	protein_coding	Nyap1							ENSMUSG00000029175.17	protein_coding	Slc35f6
ENSMUSG00000019494.14	protein_coding	Cops6							ENSMUSG00000028222.2	protein_coding	Calb1
ENSMUSG00000019518.11	protein_coding	Ap4m1							ENSMUSG00000019832.5	protein_coding	Rab32
ENSMUSG00000086873.1	lncRNA	Gm15672							ENSMUSG00000030287.15	protein_coding	Itpr2
ENSMUSG00000036817.14	protein_coding	Sun1							ENSMUSG00000046598.15	protein_coding	Bdh1
ENSMUSG00000053581.13	protein_coding	Zfand2a							ENSMUSG00000116792.1	lncRNA	D16Ertd519e
[truncated: 1,704 more rows]

## Sheet: Table S2
Table S2. Differential expressed genes of early 2-cell, late 2-cell and morula treated with EED dTAG13 versus that treated with DMSO.
early 2C up									early 2C down									late 2C up									late 2C down									morula up									morula down
gene_id	gene_type	gene_name	padj	log2FoldChange	DMSO_rep1	DMSO_rep2	dTAG_rep1	dTAG_rep2	gene_id	gene_type	gene_name	padj	log2FoldChange	DMSO_rep1	DMSO_rep2	dTAG_rep1	dTAG_rep2	gene_id	gene_type	gene_name	padj	log2FoldChange	DMSO_rep1	DMSO_rep2	dTAG_rep1	dTAG_rep2	gene_id	gene_type	gene_name	padj	log2FoldChange	DMSO_rep1	DMSO_rep2	dTAG_rep1	dTAG_rep2	gene_id	gene_type	gene_name	padj	log2FoldChange	DMSO_rep1	DMSO_rep2	dTAG_rep1	dTAG_rep2	gene_id	gene_type	gene_name	padj	log2FoldChange
ENSMUSG00000102070.1	unprocessed_pseudogene	Gm28661	6.38282e-23	1.286	311.98	290.68	777.46	666.32	ENSMUSG00000115089.1	processed_pseudogene	Gm4350	8.61554e-64	-5.38941	183.6	264.65	3.88	6.3	ENSMUSG00000061561.5	protein_coding	Olfr373	1.84962e-15	2.43808	5.83	9.08	41.12	54.06	ENSMUSG00000062611.4	processed_pseudogene	Rps3a2	3.91099e-48	-4.82595	100.49	108.23	3.59	4.37	ENSMUSG00000061167.9	processed_pseudogene	Rpl15-ps3	2.23264e-18	2.68227	16.22	22.56	115.84	118.25	ENSMUSG00000058126.7	protein_coding	Tpm3-rs7	1.67499e-50	-4.15851
ENSMUSG00000069743.5	protein_coding	Zfp820	8.12028e-12	1.01124	31.62	33.97	60.35	70.66	ENSMUSG00000030619.10	protein_coding	Eed	4.83398e-58	-2.03365	314.8	323.73	70.98	78.33	ENSMUSG00000022272.17	protein_coding	Myo10	2.0241e-15	2.26631	3.28	4.01	19.58	21.35	ENSMUSG00000073294.4	protein_coding	AU022751	7.31713e-33	-2.73303	188.05	202.76	29.76	34.45	ENSMUSG00000009628.14	protein_coding	Tex15	3.19846e-17	2.71113	2.22	2.03	14.65	11.66	ENSMUSG00000068396.9	processed_pseudogene	Rpl34-ps1	1.47762e-42	-4.31187
ENSMUSG00000022272.17	protein_coding	Myo10	2.32587e-09	1.12669	12.96	9.46	25.26	23.77	ENSMUSG00000115166.1	transcribed_unprocessed_pseudogene	Vmn2r-ps110	7.57174e-24	-3.72987	41.9	59.89	3.04	3.99	ENSMUSG00000067768.12	protein_coding	Xlr4b	1.31557e-12	1.89862	26.15	24.34	107.15	111.95	ENSMUSG00000076613.4	IG_C_gene	Ighg2b	5.42433e-25	-8.068	42.65	35.65	0.07	0.21	ENSMUSG00000040413.15	protein_coding	Timd2	2.76896e-16	1.29598	1932	1985.8	4655.46	4223.29	ENSMUSG00000062611.4	processed_pseudogene	Rps3a2	3.84055e-31	-3.77531
ENSMUSG00000043289.12	protein_coding	Mei4	2.57397e-08	1.02624	26.83	26.72	51.21	58.17	ENSMUSG00000025069.15	protein_coding	Gsto2	1.18172e-20	-4.69565	22.08	34.72	0.52	1.49	ENSMUSG00000003420.8	protein_coding	Fcgrt	4.4417e-12	2.31658	8.65	8.89	50.9	51.95	ENSMUSG00000058126.7	protein_coding	Tpm3-rs7	1.4225e-22	-3.65436	19.12	21.74	1.94	1.52	ENSMUSG00000095180.8	protein_coding	Rhox5	3.51843e-16	2.10522	37.58	39.97	184.82	128.85	ENSMUSG00000057262.2	processed_pseudogene	Gm10020	1.34991e-20	-4.16524
ENSMUSG00000086259.7	lncRNA	Tmem150cos	2.575e-08	4.17852	0.25	0.84	9.51	11.87	ENSMUSG00000028381.8	protein_coding	Ugcg	1.69109e-15	-1.40137	35.6	40.46	12.1	15.05	ENSMUSG00000020059.9	protein_coding	Sycp3	1.67398e-11	1.59202	155	167.46	498.26	636.37	ENSMUSG00000066878.5	protein_coding	Gm10184	4.02509e-19	-2.31514	581.36	435.81	127.31	91.33	ENSMUSG00000028109.14	protein_coding	Hormad1	7.99982e-16	1.82538	22.3	22.16	75.03	71.83	ENSMUSG00000027364.14	protein_coding	Usp50	1.09229e-19	-2.44942
ENSMUSG00000095409.1	protein_coding	Gm13043	2.13045e-07	1.09776	24.95	38.03	69.99	66.03	ENSMUSG00000113300.1	lncRNA	Gm49371	1.69109e-15	-1.26895	102.86	109.15	41.23	41.9	ENSMUSG00000028836.14	protein_coding	Slc30a2	2.28317e-11	3.58002	1.13	0.61	8.56	16.42	ENSMUSG00000092368.1	lncRNA	A930015D03Rik	8.92738e-19	-2.78821	57.24	56.18	8.27	9.31	ENSMUSG00000002985.16	protein_coding	Apoe	4.25879e-15	1.51626	97.61	79.12	228.08	239.82	ENSMUSG00000075065.5	protein_coding	Olfr1270	1.43818e-17	-4.3239
ENSMUSG00000079845.8	protein_coding	Xlr4a	3.10606e-07	1.03436	42.04	50.64	88.87	102.8	ENSMUSG00000033022.8	protein_coding	Cdo1	2.91269e-14	-1.03283	219.62	187.47	95.37	93.12	ENSMUSG00000069917.7	protein_coding	Hba-a2	8.59843e-11	2.56442	36.47	23.7	134.9	290.93	ENSMUSG00000075065.5	protein_coding	Olfr1270	1.20142e-16	-5.42499	5.67	2.74	0.08	0.12	ENSMUSG00000020475.3	protein_coding	Pgam2	1.16504e-10	2.06945	20.32	35.52	124.48	100.54	ENSMUSG00000012396.12	protein_coding	Nanog	4.00484e-09	-1.10824
ENSMUSG00000060534.16	protein_coding	Dcc	1.25137e-06	1.38265	1.44	1.47	4.23	3.57	ENSMUSG00000091993.2	lncRNA	B930036N10Rik	1.31889e-12	-2.08625	31.88	32.02	6.04	7.89	ENSMUSG00000030792.8	protein_coding	Dkkl1	2.33801e-10	1.98369	30.24	35	125.25	180.33	ENSMUSG00000093962.7	protein_coding	Gm11756	3.44663e-16	-2.0821	106.03	102.35	26.73	26.29	ENSMUSG00000095680.1	unprocessed_pseudogene	Gm12627	4.01137e-10	2.0153	52.36	44.28	165.56	206.26	ENSMUSG00000101939.1	unprocessed_pseudogene	Gm28438	4.63083e-08	-1.41371
ENSMUSG00000018259.13	protein_coding	Prl8a2	5.48148e-06	1.27523	27.16	42.38	73.23	100.23	ENSMUSG00000005609.16	protein_coding	Ctr9	1.47868e-12	-1.62103	44.9	49.51	16.33	12.19	ENSMUSG00000031362.17	protein_coding	Xlr4c	1.12401e-09	1.68341	26.48	27.45	100.97	102.13	ENSMUSG00000101013.1	lncRNA	A630072M18Rik	1.84962e-15	-3.97348	3.4	5.41	0.32	0.26	ENSMUSG00000046818.7	protein_coding	Ddit4l	6.35437e-10	1.41408	29.04	23.25	68.08	62.44	ENSMUSG00000098915.1	processed_pseudogene	Rpl15-ps2	4.9177e-08	-5.11954
ENSMUSG00000024302.16	protein_coding	Dtna	9.25456e-06	1.57099	6.23	6.04	13.84	24.54	ENSMUSG00000017132.17	protein_coding	Cyth1	2.12534e-12	-1.17951	94.12	113.74	41.64	44.69	ENSMUSG00000028675.12	protein_coding	Pnrc2	2.12642e-09	2.53076	2.38	3.12	16.52	22.03	ENSMUSG00000057262.2	processed_pseudogene	Gm10020	5.33664e-15	-8.04666	37.59	61.47	0	0.32	ENSMUSG00000096363.1	unprocessed_pseudogene	Gm12621	2.2819e-09	1.93988	58.64	46.2	220.97	163.32	ENSMUSG00000028034.15	protein_coding	Fubp1	5.16556e-08	-1.13148
ENSMUSG00000079224.5	processed_pseudogene	Gm6565	2.43499e-05	8.76787	0	0	24.79	26.14	ENSMUSG00000074479.3	processed_pseudogene	Rtraf-ps	2.12534e-12	-2.37553	51.94	67.38	11.32	9.63	ENSMUSG00000020475.3	protein_coding	Pgam2	2.80868e-09	3.62945	1.38	3.38	21.25	54.35	ENSMUSG00000091779.8	protein_coding	Gm21293	1.12522e-12	-2.13187	98.26	105.37	29.15	20.3	ENSMUSG00000084034.1	processed_pseudogene	Gm12617	2.31883e-09	1.09841	1415.33	1619.12	2987.27	3073.26	ENSMUSG00000094870.8	protein_coding	Zfp131	6.65799e-08	-1.37893
ENSMUSG00000087341.4	lncRNA	0610040F04Rik	7.98536e-05	1.0844	39.76	49.05	100.52	94.1	ENSMUSG00000115374.1	transcribed_unprocessed_pseudogene	Vmn2r-ps111	8.31947e-12	-5.30697	26.56	47.11	0.2	1.57	ENSMUSG00000068220.6	protein_coding	Lgals1	2.86969e-09	2.16217	13.75	20.96	78.97	108.16	ENSMUSG00000094144.8	protein_coding	Gm21312	1.20943e-12	-2.13038	97.64	105.81	29.15	20.3	ENSMUSG00000020883.18	protein_coding	Fbxl20	4.00484e-09	1.11561	70.73	73.25	158.06	133.38	ENSMUSG00000003153.10	protein_coding	Slc2a3	1.60697e-07	-1.14514
ENSMUSG00000032878.16	protein_coding	Ccdc85a	0.00032344	1.27053	2.24	2.48	5.2	6.95	ENSMUSG00000027420.13	protein_coding	Bfsp1	2.13129e-11	-11.7274	19.04	17.88	0	0	ENSMUSG00000096153.1	lncRNA	BC061195	1.13007e-08	1.68347	79.21	53.35	245.36	253.65	ENSMUSG00000097550.7	protein_coding	Gm21304	1.29524e-12	-2.12234	97.64	104.71	29.15	20.3	ENSMUSG00000011632.7	protein_coding	Pinlyp	6.58451e-09	1.50454	65.4	88	180.94	231.45	ENSMUSG00000015837.15	protein_coding	Sqstm1	2.67245e-07	-1.01804
ENSMUSG00000029621.14	protein_coding	Arpc1a	0.000876126	1.06418	42.51	35.17	89.03	82.81	ENSMUSG00000100417.2	lncRNA	Gm28578	8.91552e-09	-1.36561	112.22	158.45	45.81	51.11	ENSMUSG00000006736.9	protein_coding	Tspan31	1.21976e-08	1.69014	16.2	13.06	53.03	57.96	ENSMUSG00000095022.8	protein_coding	Gm20765	1.37753e-12	-2.12234	97.64	104.71	29.15	20.3	ENSMUSG00000030560.17	protein_coding	Ctsc	9.98146e-09	1.12293	63.65	63.9	119.19	140.03	ENSMUSG00000067813.3	protein_coding	Xkr9	3.49133e-07	-2.53825
ENSMUSG00000059493.13	protein_coding	Nhs	0.000876126	1.65335	0.51	0.43	1.59	1.7	ENSMUSG00000095545.7	protein_coding	Zfp969	2.98408e-08	-11.2672	22.99	23.47	0	0	ENSMUSG00000003541.6	protein_coding	Ier3	3.5795e-08	2.62358	4.09	5.15	22.8	47.58	ENSMUSG00000069117.4	protein_coding	Gm10260	5.37865e-12	-8.37097	40.81	59.41	0.39	0	ENSMUSG00000017760.16	protein_coding	Ctsa	1.46206e-08	1.03623	88.4	74.92	160.45	150.97	ENSMUSG00000053205.9	protein_coding	Styx	3.63173e-07	-1.80202
ENSMUSG00000079584.2	protein_coding	Gm364	0.000991188	1.27649	4.84	3.63	11.51	10.71	ENSMUSG00000023345.17	protein_coding	Poc1a	3.16952e-08	-1.14836	65.82	71.22	30.07	27.2	ENSMUSG00000031118.8	protein_coding	1700080O16Rik	4.26476e-08	3.6409	1.12	0.66	18.55	9.25	ENSMUSG00000033174.17	protein_coding	Mgll	6.92577e-12	-3.73519	17.04	13.99	1.64	0.84	ENSMUSG00000031467.10	protein_coding	Agpat5	1.69778e-08	1.23027	28.3	21.47	58.15	51.22	ENSMUSG00000015619.10	protein_coding	Gata3	1.0706e-06	-1.09877
ENSMUSG00000078872.9	protein_coding	Gm14401	0.00135813	1.03635	22.69	16.31	45.03	39.59	ENSMUSG00000078480.3	processed_pseudogene	Mrpl48-ps	2.33359e-07	-4.00086	25.6	28.23	2.51	0.28	ENSMUSG00000069919.7	protein_coding	Hba-a1	4.49946e-08	3.47895	2.07	4.16	28.69	60.07	ENSMUSG00000068396.9	processed_pseudogene	Rpl34-ps1	6.92577e-12	-4.60337	46.44	112.86	4.42	2.47	ENSMUSG00000079508.8	protein_coding	Apoo	3.09043e-08	1.16625	107.41	125.2	265.32	226.06	ENSMUSG00000081087.1	processed_pseudogene	Rps15a-ps7	1.57976e-06	-2.1045
ENSMUSG00000101655.1	lncRNA	2310040G24Rik	0.00207405	1.12231	53.19	36.18	134.1	76.56	ENSMUSG00000020755.9	protein_coding	Sap30bp	2.41775e-07	-1.16913	33.67	31.15	13.96	12.65	ENSMUSG00000001964.14	protein_coding	Emd	8.07327e-08	1.5083	26.27	23.31	85.15	80.53	ENSMUSG00000079007.4	protein_coding	Tcl1b4	2.69869e-11	-1.50756	497.08	417.24	176.74	168.57	ENSMUSG00000027170.12	protein_coding	Eif3m	6.73743e-08	1.15127	122.14	158.22	302.47	284.81	ENSMUSG00000038538.17	protein_coding	Ubn2	1.83792e-06	-1.21248
ENSMUSG00000051081.7	protein_coding	Gm4847	0.00405678	2.47311	0.27	0.51	3.09	2.19	ENSMUSG00000093513.1	unprocessed_pseudogene	Obox4-ps31	2.76308e-06	-1.33133	42.65	38.99	15.76	13.65	ENSMUSG00000040204.6	protein_coding	Pclaf	1.04896e-07	2.43195	2.53	2.93	13.11	23.04	ENSMUSG00000066359.6	protein_coding	Tcl1b1	8.38995e-11	-1.54178	2095.64	1501.52	677.35	642.78	ENSMUSG00000026831.16	protein_coding	1700007K13Rik	6.76627e-08	1.30476	81.84	92.47	237.27	171.46	ENSMUSG00000020362.13	protein_coding	Cnot6	3.16657e-06	-1.04349
ENSMUSG00000096508.7	protein_coding	Gm7903	0.0099349	1.34592	1.34	1.86	5.95	3.4	ENSMUSG00000067869.4	processed_pseudogene	Tcea1-ps1	5.62173e-06	-1.27139	59.44	59.95	25	19.92	ENSMUSG00000001558.5	protein_coding	Klhl10	1.57101e-07	1.69681	8.05	8.36	28.05	35.42	ENSMUSG00000091101.2	protein_coding	Gm4302	1.16873e-10	-11.6395	30.32	23.47	0	0	ENSMUSG00000051159.16	protein_coding	Cited1	7.60439e-08	1.3238	77.54	112.09	227.22	224.23	ENSMUSG00000047146.17	protein_coding	Tet1	3.4536e-06	-1.09052
ENSMUSG00000019932.8	protein_coding	Kera	0.0232034	1.01924	3.9	3.05	7.26	8.89	ENSMUSG00000058126.7	protein_coding	Tpm3-rs7	9.4404e-06	-3.53353	4.19	4.65	0.34	0.28	ENSMUSG00000050996.7	protein_coding	Cetn1	1.90767e-07	6.00556	0.1	0.16	11.06	12.25	ENSMUSG00000094116.1	protein_coding	Gm11237	3.15748e-10	-1.85093	274.11	178.9	52.4	80.34	ENSMUSG00000021939.8	protein_coding	Ctsb	8.03975e-08	1.19493	21.68	25.05	54.68	46.33	ENSMUSG00000020422.14	protein_coding	Tns3	4.23048e-06	-1.28201
ENSMUSG00000029304.14	protein_coding	Spp1	0.0480743	1.11738	8.59	2.7	12.59	18.02	ENSMUSG00000100801.1	processed_pseudogene	Gm15459	2.07861e-05	-2.67506	7.96	5.9	1.07	0.71	ENSMUSG00000025813.14	protein_coding	Homer2	2.82404e-07	2.23529	2.96	1.67	12.62	13.69	ENSMUSG00000107906.1	protein_coding	Eif4a3l2	4.38641e-10	-2.70663	31.36	21.93	2.95	5.47	ENSMUSG00000037325.10	protein_coding	Bbs7	1.03069e-07	1.92533	3.12	3.56	12.45	12.16	ENSMUSG00000084403.1	processed_pseudogene	Rps15a-ps8	6.03501e-06	-9.17205
									ENSMUSG00000107522.1	processed_pseudogene	Gm44988	2.9163e-05	-8.957	8.36	7.23	0	0	ENSMUSG00000050708.16	protein_coding	Ftl1	3.34783e-07	1.39366	398.24	610.11	1429.54	1739.9	ENSMUSG00000067869.4	processed_pseudogene	Tcea1-ps1	1.02185e-09	-1.94884	66.83	71.61	20.12	17.78	ENSMUSG00000066724.3	transcribed_processed_pseudogene	Gm10175	2.03958e-07	1.48477	39.8	46.71	122.97	108.31	ENSMUSG00000018707.13	protein_coding	Dync1h1	8.48403e-06	-1.02726
									ENSMUSG00000048502.14	protein_coding	Duxbl1	4.25261e-05	-3.23187	8.29	15.01	0.56	1.49	ENSMUSG00000031461.4	protein_coding	Myom2	3.36594e-07	1.90414	3.4	4.88	22.69	14.79	ENSMUSG00000100801.1	processed_pseudogene	Gm15459	1.19845e-09	-2.54346	14.91	22.64	2.87	3.85	ENSMUSG00000023982.8	protein_coding	Guca1a	2.38769e-07	1.10372	82.92	79.79	163.11	165.47	ENSMUSG00000108608.1	transcribed_processed_pseudogene	Gm6916	8.48403e-06	-5.16567
									ENSMUSG00000078503.9	protein_coding	Zfp990	6.64371e-05	-1.89813	8.61	9.77	2.27	1.99	ENSMUSG00000062773.6	protein_coding	Tex101	3.4075e-07	5.48221	0.67	3.05	93.85	146.12	ENSMUSG00000021536.7	protein_coding	Adcy2	3.7994e-09	-11.0458	3.53	3.78	0	0	ENSMUSG00000021665.9	protein_coding	Hexb	3.63173e-07	1.11011	31	29.75	60.92	62.52	ENSMUSG00000022265.7	protein_coding	Ank	1.46775e-05	-1.2323
									ENSMUSG00000114263.1	processed_pseudogene	Gm7201	0.000160029	-8.41167	5.43	7.1	0	0	ENSMUSG00000032299.10	protein_coding	Commd4	3.61173e-07	2.00464	11.85	15.32	72.83	59.49	ENSMUSG00000094219.1	protein_coding	Calhm3	3.7994e-09	-11.0698	14.04	19.24	0	0	ENSMUSG00000020059.9	protein_coding	Sycp3	4.14341e-07	1.17788	60.68	77.44	143.8	152.39	ENSMUSG00000028771.13	protein_coding	Ptpn12	3.8205e-05	-1.01956
									ENSMUSG00000082319.3	processed_pseudogene	Gm8822	0.00018422	-2.68821	4.16	4.85	0.42	0.74	ENSMUSG00000030790.15	protein_coding	Adm	4.37731e-07	2.21836	3.53	3.63	18.45	22.35	ENSMUSG00000027420.13	protein_coding	Bfsp1	5.47611e-09	-9.42495	11.39	10.9	0.03	0	ENSMUSG00000020521.7	protein_coding	Rnft1	7.07596e-07	1.22106	14.81	14.84	36.93	28.85	ENSMUSG00000055320.17	protein_coding	Tead1	5.1218e-05	-1.05142
									ENSMUSG00000062611.4	processed_pseudogene	Rps3a2	0.000284097	-6.19982	16.61	12.53	0	0.33	ENSMUSG00000073243.2	protein_coding	Gm9	4.58121e-07	1.38012	121	94.69	377.97	282.99	ENSMUSG00000091957.3	transcribed_processed_pseudogene	Rps2-ps10	7.10394e-09	-2.34232	48.17	32.25	9.24	7.07	ENSMUSG00000081752.3	processed_pseudogene	Sms-ps	8.82879e-07	1.28251	49.04	73.38	150.45	134.98	ENSMUSG00000062300.14	protein_coding	Nectin2	8.12827e-05	-1.15191
									ENSMUSG00000053897.15	protein_coding	Slc39a8	0.000308682	-3.56973	0.9	7.33	0.23	0.3	ENSMUSG00000004032.10	protein_coding	Gstm5	4.63246e-07	1.27188	113.87	91.41	301.56	277.9	ENSMUSG00000018196.18	protein_coding	Glrx2	7.26281e-09	-1.57991	190.81	239.33	79.49	73.8	ENSMUSG00000060803.6	protein_coding	Gstp1	1.14066e-06	1.12497	389.73	583.6	985.65	1035.54	ENSMUSG00000016386.15	protein_coding	Mpped2	8.9829e-05	-1.81303
									ENSMUSG00000091900.3	processed_pseudogene	Gm4353	0.000443889	-1.58441	22.48	23.5	7.66	5.49	ENSMUSG00000001473.7	protein_coding	Tubb6	1.09374e-06	1.64769	7.95	7.53	27.86	30.21	ENSMUSG00000034163.10	protein_coding	Zfc3h1	8.0906e-09	-1.60504	54.44	45.24	19.12	15.54	ENSMUSG00000027581.12	protein_coding	Stmn3	1.57976e-06	1.09039	56.82	58.53	127.66	104.88	ENSMUSG00000015647.9	protein_coding	Lama5	9.8526e-05	-1.0096
									ENSMUSG00000066553.5	processed_pseudogene	Gm6969	0.00141524	-4.35234	23.99	34.39	0.94	1.18	ENSMUSG00000067873.11	protein_coding	Htatsf1	1.12546e-06	1.36144	25.78	18.01	65.43	66.95	ENSMUSG00000046818.7	protein_coding	Ddit4l	9.48106e-09	-1.6325	102.05	71.99	29.59	29.6	ENSMUSG00000095996.4	protein_coding	Gm16513	1.83792e-06	1.13874	18.6	20.39	37.45	44.03	ENSMUSG00000082319.3	processed_pseudogene	Gm8822	0.000108761	-3.26751
									ENSMUSG00000083902.2	processed_pseudogene	Gm15975	0.001497	-1.98088	8.75	10.35	2.17	1.84	ENSMUSG00000042797.9	protein_coding	Aqp11	1.40826e-06	1.5107	16.77	21.81	65.07	66.56	ENSMUSG00000060863.12	protein_coding	Tcl1b2	9.77344e-09	-1.37178	837.78	607.25	293.98	300.66	ENSMUSG00000038155.11	protein_coding	Gstp2	2.83989e-06	1.04034	260.84	356.16	576.75	627.69	ENSMUSG00000064010.12	protein_coding	Dppa1	0.000164317	-1.72806
									ENSMUSG00000026888.14	protein_coding	Grb14	0.00173065	-6.58414	2.87	6.35	0.05	0	ENSMUSG00000037664.13	protein_coding	Cdkn1c	1.76565e-06	2.57455	1.51	3.97	19.5	21.74	ENSMUSG00000095935.1	protein_coding	Gm11238	9.77344e-09	-1.90858	105.56	82	18.35	33.99	ENSMUSG00000101655.1	lncRNA	2310040G24Rik	2.98086e-06	1.04744	259.54	324.7	529.55	614.36	ENSMUSG00000083405.1	transcribed_processed_pseudogene	Gm15725	0.00018184	-8.456
									ENSMUSG00000058005.3	protein_coding	Tdpoz3	0.0022632	-1.60372	21.46	13.79	4.7	5.05	ENSMUSG00000022604.18	protein_coding	Cep97	2.36208e-06	1.42986	55.85	84.53	216.08	237.24	ENSMUSG00000071172.13	protein_coding	Srsf3	1.77677e-08	-1.36735	186.27	166.79	63.82	82.45	ENSMUSG00000027301.7	protein_coding	Oxt	3.49314e-06	1.53156	40.81	31.77	115.56	87.9	ENSMUSG00000036381.13	protein_coding	P2ry14	0.000205163	-1.13498
									ENSMUSG00000085114.1	lncRNA	1600025M17Rik	0.00331586	-1.92615	39.28	29.29	5.54	9.38	ENSMUSG00000047281.3	protein_coding	Sfn	2.65035e-06	1.93814	4.07	6.54	25.27	24.83	ENSMUSG00000076615.4	IG_C_gene	Ighg3	3.2005e-08	-10.654	7.42	7.45	0	0	ENSMUSG00000015312.9	protein_coding	Gadd45b	4.25135e-06	2.10223	5.86	5.26	31.23	16.45	ENSMUSG00000020257.13	protein_coding	Wdr82	0.000235676	-1.05108
									ENSMUSG00000080772.1	transcribed_processed_pseudogene	Gm12543	0.00404875	-1.4688	49.12	44.48	17.49	10.85	ENSMUSG00000038816.14	protein_coding	Ctnnal1	2.70446e-06	1.12891	68.1	80.52	187.65	194.68	ENSMUSG00000115708.1	TEC	Gm49187	3.68953e-08	-1.35193	226.76	275.45	104.03	106.49	ENSMUSG00000042712.10	protein_coding	Tceal9	4.97154e-06	1.58432	14.46	24.29	58.62	55.13	ENSMUSG00000042492.12	protein_coding	Tbc1d10b	0.000257568	-1.02903
									ENSMUSG00000102436.1	TEC	Gm38047	0.00482894	-1.05041	23.8	37.82	13.74	11.63	ENSMUSG00000003198.10	protein_coding	Zfp959	2.93189e-06	3.27663	1.32	0.4	13.24	7.61	ENSMUSG00000096403.2	processed_pseudogene	Gm9825	7.0777e-08	-4.17316	14.32	12.8	0.38	1.02	ENSMUSG00000062170.12	protein_coding	Fmr1nb	6.48733e-06	1.03397	150.08	175.15	278.11	353.18	ENSMUSG00000022139.17	protein_coding	Mbnl2	0.00042123	-1.03718
									ENSMUSG00000105440.1	lncRNA	Gm31693	0.00548222	-1.90506	13.5	20.19	2.27	4.92	ENSMUSG00000039337.3	protein_coding	Tex19.2	4.20097e-06	3.69765	0.19	0.46	4.24	7.12	ENSMUSG00000095341.1	protein_coding	Gm428	8.07327e-08	-1.71036	149.43	86.8	31.83	43.48	ENSMUSG00000081249.3	processed_pseudogene	Gm11517	6.80326e-06	1.1962	170.53	252.29	469.57	462.78	ENSMUSG00000021359.16	protein_coding	Tfap2a	0.000568446	-2.6133
									ENSMUSG00000059423.13	protein_coding	Zfp933	0.0069087	-1.36774	5.81	5.09	2.21	1.23	ENSMUSG00000062743.9	protein_coding	Zfp677	5.89037e-06	1.41114	9.44	13.67	35.51	38.34	ENSMUSG00000039782.15	protein_coding	Cpeb2	8.51122e-08	-2.30205	7.33	5.28	1.31	1.3	ENSMUSG00000062933.7	processed_pseudogene	Gm10123	8.48403e-06	1.10344	585.44	933.4	1508.2	1622.51	ENSMUSG00000047676.6	processed_pseudogene	Rpsa-ps10	0.00058901	-1.28302
									ENSMUSG00000097971.3	lncRNA	Gm26917	0.0173579	-1.69167	2.8	3.83	0.61	1	ENSMUSG00000026727.10	protein_coding	Rsu1	5.97069e-06	1.88531	7.82	4.8	27.94	28.5	ENSMUSG00000109494.1	processed_pseudogene	Gm21033	9.57044e-08	-10.2829	4.03	3.75	0	0	ENSMUSG00000045410.18	protein_coding	Akr1e1	9.37461e-06	1.87637	3.84	3	9.99	14.74	ENSMUSG00000010205.11	protein_coding	Raver1	0.00101131	-1.90303
									ENSMUSG00000108907.1	unprocessed_pseudogene	Gm4541	0.0231448	-1.78463	4.23	7.35	0.92	1.67	ENSMUSG00000062981.5	protein_coding	Mrpl42	6.16421e-06	1.18307	95.1	103.05	255	276.42	ENSMUSG00000037940.17	protein_coding	Inpp4b	1.04896e-07	-10.6208	3.1	5.04	0	0	ENSMUSG00000072946.12	protein_coding	Ptgr2	9.37461e-06	1.45606	7.67	11.08	27.04	23.29	ENSMUSG00000005958.15	protein_coding	Ephb3	0.00137542	-1.17219
									ENSMUSG00000021193.10	protein_coding	Pitrm1	0.0379021	-1.0109	4.64	8.39	2.4	2.62	ENSMUSG00000107705.1	protein_coding	Gm45062	6.45055e-06	1.37949	4.38	5.86	15.61	16.31	ENSMUSG00000027445.3	protein_coding	Cst9	1.2016e-07	-10.2334	18.03	15.96	0	0	ENSMUSG00000068240.5	protein_coding	Gm11808	1.1243e-05	1.01249	182.38	220.69	365.57	407.64	ENSMUSG00000030680.6	protein_coding	Pagr1a	0.00163381	-1.62953
									ENSMUSG00000031595.9	protein_coding	Pdgfrl	0.0411383	-5.4804	2.79	1.55	0	0.05	ENSMUSG00000073125.10	protein_coding	Xlr3b	1.03685e-05	2.35531	1.55	3.48	18.54	14	ENSMUSG00000005481.18	protein_coding	Ddx39	1.54731e-07	-1.23142	513.68	524.23	259.28	212.09	ENSMUSG00000047694.12	protein_coding	Yipf6	1.48479e-05	1.14601	22.05	27.43	51.99	53.03	ENSMUSG00000002992.17	protein_coding	Apoc2	0.00171012	-1.19346
									ENSMUSG00000092622.8	protein_coding	Khdc3	0.0411383	-1.06684	16.18	10.52	5.55	4.28	ENSMUSG00000094954.1	protein_coding	Gm8011	1.05535e-05	8.88188	0	0	4.95	4.31	ENSMUSG00000054272.6	protein_coding	Zscan4c	2.20877e-07	-1.82095	45.12	29.81	8.24	13.75	ENSMUSG00000046432.12	protein_coding	Bex3	1.80563e-05	1.68116	11.26	16.05	49.49	37.7	ENSMUSG00000074637.7	protein_coding	Sox2	0.00179808	-1.50497
																		ENSMUSG00000013275.9	protein_coding	Slc41a1	1.08188e-05	2.25209	1.24	1.08	5.04	8.85	ENSMUSG00000094973.2	protein_coding	Eif4a3l1	2.20877e-07	-2.14178	48.63	34.64	5.8	13.53	ENSMUSG00000061322.15	protein_coding	Dnaic1	2.0124e-05	2.02753	8.66	6.15	35.83	24.96	ENSMUSG00000020538.15	protein_coding	Srebf1	0.00181417	-1.05147
																		ENSMUSG00000017652.16	protein_coding	Cd40	1.68576e-05	4.2197	0.06	0.27	6.17	2.66	ENSMUSG00000030619.10	protein_coding	Eed	2.79814e-07	-1.40809	112.3	103.31	41.45	44.49	ENSMUSG00000059498.13	protein_coding	Fcgr3	2.19433e-05	1.7587	13.82	7.67	48.09	24.36	ENSMUSG00000029771.12	protein_coding	Irf5	0.00181417	-2.30746
																		ENSMUSG00000079845.8	protein_coding	Xlr4a	2.0808e-05	1.82529	12.62	7.74	52.67	35.42	ENSMUSG00000006932.17	protein_coding	Ctnnb1	2.89782e-07	-1.27325	115.64	114.02	50.91	50.54	ENSMUSG00000095605.1	unprocessed_pseudogene	Gm12624	2.67129e-05	1.7254	58.97	37.75	112.15	203.69	ENSMUSG00000040661.6	protein_coding	Rad54l2	0.00195192	-1.16339
																		ENSMUSG00000024378.9	protein_coding	Stard4	2.21195e-05	1.68511	8.56	9.66	31.56	40.43	ENSMUSG00000096323.2	protein_coding	Gm20767	2.89782e-07	-1.60542	77.39	55.71	23.11	22.63	ENSMUSG00000017697.3	protein_coding	Ada	3.06797e-05	1.40657	9.68	8.7	27.64	20.02	ENSMUSG00000043633.6	protein_coding	Fam221b	0.00208845	-1.06344
																		ENSMUSG00000021215.15	protein_coding	Net1	2.26025e-05	1.44798	12.51	17.97	49.7	51.2	ENSMUSG00000017132.17	protein_coding	Cyth1	3.4075e-07	-1.56128	90.91	97.48	25.01	42.23	ENSMUSG00000081406.4	processed_pseudogene	Rps6-ps4	3.38037e-05	1.00974	226.06	345.01	563.44	541.42	ENSMUSG00000040725.13	protein_coding	Hnrnpul1	0.002585	-1.01591
																		ENSMUSG00000054134.14	protein_coding	Umodl1	2.26686e-05	1.01284	86.96	86.33	190.94	220.93	ENSMUSG00000068940.7	protein_coding	Tcl1b3	3.4075e-07	-1.22624	805.04	609.23	295.03	347.55	ENSMUSG00000082585.3	processed_pseudogene	Gm15387	3.44412e-05	1.46727	35.57	65.17	119.61	154.96	ENSMUSG00000023990.18	protein_coding	Tfeb	0.00280692	-1.14196
																		ENSMUSG00000089768.2	protein_coding	Tmsb15b1	2.33445e-05	1.76146	32.2	21.44	95.03	127.98	ENSMUSG00000094497.1	processed_pseudogene	Gm8210	3.4075e-07	-7.06359	18.19	33.16	0	0.24	ENSMUSG00000045237.5	protein_coding	1110012L19Rik	3.55243e-05	1.11162	32.91	40.12	78.44	73.13	ENSMUSG00000107470.1	processed_pseudogene	Gm3375	0.00321895	-1.44586
																		ENSMUSG00000009628.14	protein_coding	Tex15	3.06565e-05	1.03948	53.6	52.01	112.11	144.11	ENSMUSG00000083833.4	processed_pseudogene	Gm13841	3.47463e-07	-7.06359	18.19	33.16	0	0.24	ENSMUSG00000006736.9	protein_coding	Tspan31	3.69144e-05	1.09472	22.36	24.93	45.63	51.28	ENSMUSG00000075284.10	protein_coding	Wipf1	0.00330631	-1.75046
																		ENSMUSG00000110357.1	lncRNA	A030001D20Rik	3.12856e-05	5.39601	0.19	0	7.28	3.64	ENSMUSG00000035201.15	protein_coding	B020004J07Rik	3.65604e-07	-1.29834	76.63	70.28	29.34	34.12	ENSMUSG00000027368.6	protein_coding	Dusp2	4.51136e-05	3.22832	0.59	0.82	10.29	4.01	ENSMUSG00000094410.8	protein_coding	Gm38394	0.00330631	-1.21031
																		ENSMUSG00000087107.8	lncRNA	AI662270	3.34339e-05	1.74998	5.41	6.28	27.01	21.43	ENSMUSG00000084902.2	protein_coding	Gm281	3.67774e-07	-3.75308	4.99	3.8	0.1	0.52	ENSMUSG00000041583.8	protein_coding	Obox6	4.51136e-05	1.21294	31.79	48.22	75.57	104.77	ENSMUSG00000030796.17	protein_coding	Tead2	0.00346448	-1.04149
																		ENSMUSG00000024784.13	protein_coding	Gpha2	3.44496e-05	2.99821	2.25	2.28	16.41	31.7	ENSMUSG00000083773.4	processed_pseudogene	Gm13394	6.10598e-07	-10.0143	14.29	5.26	0	0	ENSMUSG00000040658.7	protein_coding	Dnph1	4.5473e-05	1.0235	60.32	70.58	151.62	104.55	ENSMUSG00000096215.8	protein_coding	Smim22	0.00371469	-1.02226
																		ENSMUSG00000109718.1	protein_coding	Trim61	3.75102e-05	1.11784	195.78	134.06	350.85	502.68	ENSMUSG00000094043.2	protein_coding	Gm7971	7.71816e-07	-2.73809	9.31	7.37	1.17	1.34	ENSMUSG00000058669.7	protein_coding	Nkx2-9	5.08747e-05	1.56718	8.88	8.9	32.2	20.3	ENSMUSG00000063953.3	protein_coding	Amd2	0.00376028	-1.07042
																		ENSMUSG00000035522.3	protein_coding	Tsga8	4.23336e-05	2.21984	4.36	2.55	19.79	20.46	ENSMUSG00000096230.4	protein_coding	Gm16429	7.71816e-07	-2.73809	9.31	7.37	1.17	1.34	ENSMUSG00000022875.18	protein_coding	Kng1	5.57645e-05	1.32597	9.26	6.99	21.88	17.91	ENSMUSG00000028403.15	protein_coding	Zdhhc21	0.00391749	-1.03688
																		ENSMUSG00000029322.12	protein_coding	Plac8	5.16647e-05	1.03088	93.37	85.26	202.37	228.24	ENSMUSG00000108608.1	transcribed_processed_pseudogene	Gm6916	1.29606e-06	-4.09847	11.34	30.36	1.11	1.23	ENSMUSG00000026249.10	protein_coding	Serpine2	5.64015e-05	1.0473	62.57	36.95	92.38	103.48	ENSMUSG00000060227.15	protein_coding	Casc4	0.00422229	-1.1451
																		ENSMUSG00000005054.7	protein_coding	Cstb	5.20332e-05	1.21118	126.03	102.37	249.8	383.36	ENSMUSG00000092166.2	protein_coding	Gm7942	1.41176e-06	-2.31306	29.03	12.99	4.01	4.44	ENSMUSG00000022487.14	protein_coding	Gtsf1	5.65412e-05	1.0586	52.58	51.3	107.74	99.82	ENSMUSG00000024544.9	protein_coding	Ldlrad4	0.00449085	-2.75216
																		ENSMUSG00000095625.2	protein_coding	Esp24	5.20332e-05	1.51942	44.6	49.93	194.81	135.33	ENSMUSG00000094560.1	protein_coding	A430089I19Rik	1.44219e-06	-2.56845	8.08	10.22	1.58	1.51	ENSMUSG00000040629.8	protein_coding	Mael	5.65412e-05	1.01541	25.51	24.77	51.44	45.8	ENSMUSG00000059040.5	protein_coding	Eno1b	0.00483333	-1.98893
																		ENSMUSG00000028013.16	protein_coding	Ppa2	5.60529e-05	1.66153	7.67	6.15	28.3	25.27	ENSMUSG00000098374.1	protein_coding	Gm28043	1.47776e-06	-9.70865	1.48	0.74	0	0	ENSMUSG00000027843.13	protein_coding	Ptpn22	6.33799e-05	2.24353	2.7	1.62	8.23	12.67	ENSMUSG00000116953.1	protein_coding	9030025P20Rik	0.00628007	-2.01014
																		ENSMUSG00000029580.14	protein_coding	Actb	6.01066e-05	1.20198	25.74	36.67	81.56	91.05	ENSMUSG00000113135.1	lncRNA	Gm48170	1.59329e-06	-2.7605	41.89	45.38	4.33	8.27	ENSMUSG00000045455.8	transcribed_processed_pseudogene	Gm9797	7.15371e-05	1.0803	127.39	193.92	374.57	285.73	ENSMUSG00000033705.17	protein_coding	Stard9	0.00668216	-1.50127
																		ENSMUSG00000073177.8	protein_coding	Gm773	6.63823e-05	2.12117	15.51	4.52	64.55	44.02	ENSMUSG00000024014.8	protein_coding	Pim1	3.09107e-06	-1.72926	20.31	27.12	7.66	7.17	ENSMUSG00000021701.8	protein_coding	Plk2	7.20381e-05	1.07066	15.87	11.07	26.61	27.57	ENSMUSG00000005501.14	protein_coding	Usp40	0.00710259	-1.10747
																		ENSMUSG00000022681.15	protein_coding	Ntan1	6.80186e-05	1.12287	55.81	42.23	127.77	125.62	ENSMUSG00000044285.8	transcribed_processed_pseudogene	Gm1821	3.09768e-06	-1.07988	527.27	533.13	248.19	286.76	ENSMUSG00000020423.6	protein_coding	Btg2	7.79054e-05	1.14463	33.74	19.2	68.94	44.4	ENSMUSG00000021671.9	protein_coding	Poc5	0.00733868	-1.01877
																		ENSMUSG00000026576.12	protein_coding	Atp1b1	7.24429e-05	1.54203	3.92	4.34	15.36	14.09	ENSMUSG00000027824.5	protein_coding	Vmn2r1	4.11344e-06	-4.03723	2.53	0.58	0.11	0.06	ENSMUSG00000018339.11	protein_coding	Gpx3	7.8121e-05	1.56423	14.37	6.26	35.36	25.23	ENSMUSG00000092060.4	protein_coding	Bend4	0.00754334	-1.13157
																		ENSMUSG00000084383.1	processed_pseudogene	Gm13370	7.61292e-05	8.44224	0	0	26.13	8.52	ENSMUSG00000030662.10	protein_coding	Ipo5	4.26902e-06	-1.13288	78.14	65.21	37.37	31.77	ENSMUSG00000004565.15	protein_coding	Pnpla6	8.29124e-05	1.07214	35.76	58.85	108.93	84.86	ENSMUSG00000017929.13	protein_coding	B4galt5	0.00797367	-1.4959
																		ENSMUSG00000111270.1	lncRNA	Gm47066	7.63427e-05	1.3923	21.69	16.83	49.2	73.62	ENSMUSG00000002833.11	protein_coding	Hdgfl2	5.21125e-06	-1.44533	89.71	68.07	32.63	27.49	ENSMUSG00000094005.1	unprocessed_pseudogene	Gm12625	0.000121537	1.31078	56.37	73.36	146.03	171.46	ENSMUSG00000074479.3	processed_pseudogene	Rtraf-ps	0.00815944	-2.52671
																		ENSMUSG00000094786.1	protein_coding	Gm14403	7.65413e-05	2.98691	1.21	1.09	10.96	12.9	ENSMUSG00000092341.3	lncRNA	Malat1	5.21125e-06	-1.10497	1028.84	838.31	409.56	511.89	ENSMUSG00000096647.2	processed_pseudogene	Gm6223	0.00015524	1.62018	9.83	8.82	28.21	28.97	ENSMUSG00000004263.15	protein_coding	Atn1	0.00831564	-1.00879
																		ENSMUSG00000030598.15	protein_coding	Fbxo17	7.91808e-05	1.56706	10.09	6.03	26.15	32.01	ENSMUSG00000046959.16	protein_coding	Slc26a1	8.02784e-06	-5.32106	1.86	2.07	0.02	0.06	ENSMUSG00000095190.3	protein_coding	Gm10668	0.000210397	3.4909	0.13	0.69	6.85	3.53	ENSMUSG00000086909.1	lncRNA	Gm4926	0.0108168	-1.9774
																		ENSMUSG00000042670.5	protein_coding	Immp1l	8.07658e-05	1.00592	252.09	179.53	461.97	562.39	ENSMUSG00000069049.11	protein_coding	Eif2s3y	1.12484e-05	-1.76544	26.48	36.55	7.35	11.63	ENSMUSG00000101436.1	protein_coding	Gm5157	0.000210397	3.33839	0.88	0.27	10.97	2.68	ENSMUSG00000094127.1	protein_coding	G530012D18Rik	0.0123489	-1.1956
																		ENSMUSG00000019960.8	protein_coding	Dusp6	8.1456e-05	2.58643	0.61	0.75	5.92	4.79	ENSMUSG00000023072.14	protein_coding	Cep89	1.14747e-05	-1.53656	224.72	127.16	46.36	78.03	ENSMUSG00000024066.9	protein_coding	Xdh	0.000221192	3.65954	0.18	0.13	0.41	4.19	ENSMUSG00000065287.1	snoRNA	Gm24451	0.0133168	-1.44876
																		ENSMUSG00000079197.10	protein_coding	Psme2	9.64376e-05	1.36505	40.02	67.84	157.77	182.99	ENSMUSG00000047676.6	processed_pseudogene	Rpsa-ps10	1.16898e-05	-2.43252	23.41	28.87	6.75	2.82	ENSMUSG00000094076.7	protein_coding	Gm4767	0.000280468	1.24084	5.25	8.93	18.51	14.79	ENSMUSG00000036620.14	protein_coding	Mgat4b	0.0133537	-1.44362
																		ENSMUSG00000022018.7	protein_coding	Rgcc	9.87358e-05	1.70704	9.4	11.07	31.55	51.98	ENSMUSG00000014609.16	protein_coding	Chrne	1.25841e-05	-2.89116	20.1	11.55	2.75	1.32	ENSMUSG00000072692.7	transcribed_processed_pseudogene	Rpl37rt	0.000504089	1.06452	212.24	425.37	632.4	693.78	ENSMUSG00000043439.5	protein_coding	Epop	0.0136147	-1.08562
																		ENSMUSG00000005268.20	protein_coding	Prlr	0.000101966	1.03821	25.62	19.94	52.16	58.53	ENSMUSG00000094777.2	protein_coding	Hist1h2ap	1.28071e-05	-1.10752	1376.47	1775.8	809.23	741.38	ENSMUSG00000000903.3	protein_coding	Vpreb3	0.000653147	1.29698	24.38	18.77	66.36	40.67	ENSMUSG00000051278.12	protein_coding	Zgrf1	0.0138259	-1.09112
																		ENSMUSG00000057729.12	protein_coding	Prtn3	0.000112849	3.38349	2.39	0.33	12.16	25.79	ENSMUSG00000062794.8	protein_coding	Zfp599	1.63493e-05	-1.09783	42.37	44.17	20.87	21.99	ENSMUSG00000025742.5	protein_coding	Prps2	0.000666158	1.18923	4.35	6.21	11.99	12.13	ENSMUSG00000042700.16	protein_coding	Sipa1l1	0.0138324	-1.1094
																		ENSMUSG00000057497.8	protein_coding	Fam136a	0.000125218	1.77156	3.3	5.06	18.55	17.38	ENSMUSG00000103034.1	protein_coding	Gm8797	1.74701e-05	-1.33003	182.7	146.41	66.23	69.95	ENSMUSG00000114771.1	lncRNA	Gm49064	0.000678244	1.2939	21.54	25.68	36.45	79.35	ENSMUSG00000048897.15	protein_coding	Zfp710	0.0138719	-1.15542
																		ENSMUSG00000096742.1	protein_coding	Gm6367	0.000134002	1.35271	6.04	5.57	16.44	19.59	ENSMUSG00000019794.13	protein_coding	Katna1	1.80015e-05	-1.02442	337.36	315.44	187.02	152.5	ENSMUSG00000082195.3	processed_pseudogene	Gm13034	0.000706954	1.99079	1.23	0.6	3.62	4.13	ENSMUSG00000033961.16	protein_coding	Zfp446	0.0141074	-1.49702
																		ENSMUSG00000113572.1	processed_pseudogene	Gm7959	0.000134002	4.00343	0.38	0.23	7.8	6.06	ENSMUSG00000039660.16	protein_coding	Spout1	2.00119e-05	-1.32496	37.51	34.22	16.37	13.42	ENSMUSG00000021950.15	protein_coding	Anxa8	0.000759722	1.41522	6.12	6.78	24.06	11.41	ENSMUSG00000029646.3	protein_coding	Cdx2	0.015136	-1.05662
																		ENSMUSG00000034875.5	protein_coding	Nudt19	0.000137909	2.74995	1.18	0.54	5.83	9.31	ENSMUSG00000069014.4	transcribed_processed_pseudogene	Gm5641	2.00119e-05	-1.28069	44.61	43.93	18.42	19.66	ENSMUSG00000083411.3	processed_pseudogene	Rpl30-ps10	0.000768673	7.5805	0	0	15.81	19.51	ENSMUSG00000073403.11	transcribed_unprocessed_pseudogene	Gm10499	0.015613	-1.01994
																		ENSMUSG00000054626.11	protein_coding	Xlr	0.000143121	1.90344	4.84	4.33	23.95	19.33	ENSMUSG00000049792.6	protein_coding	Bag5	2.33445e-05	-1.20462	53.55	71.11	28.15	28.73	ENSMUSG00000024082.5	protein_coding	Ndufaf7	0.000772528	1.01311	25.58	17.71	45.64	39.6	ENSMUSG00000075040.9	protein_coding	Zfp408	0.0166485	-1.294
																		ENSMUSG00000069744.7	protein_coding	Psmb3	0.00015102	1.25374	48.46	56.26	181.88	120.57	ENSMUSG00000100592.1	processed_pseudogene	Gm28645	2.33445e-05	-1.0314	604.33	568.77	325.29	281.81	ENSMUSG00000040715.12	protein_coding	Rsc1a1	0.000784695	7.54004	0	0	2.38	1.93	ENSMUSG00000075015.3	protein_coding	Gm10801	0.0167251	-2.67042
																		ENSMUSG00000031168.14	protein_coding	Ebp	0.000153995	1.20194	21.02	20	64.39	49.07	ENSMUSG00000108907.1	unprocessed_pseudogene	Gm4541	2.83806e-05	-7.53857	4.49	4.16	0.04	0	ENSMUSG00000029434.12	protein_coding	Vps33a	0.0010003	1.02208	28.92	23.59	66.73	38.64	ENSMUSG00000093445.7	protein_coding	Lrch4	0.0172506	-1.49411
																		ENSMUSG00000032540.16	protein_coding	Abhd5	0.00015503	1.49648	15.29	18.64	47.87	70.39	ENSMUSG00000066137.12	protein_coding	Gm11487	2.98865e-05	-1.56027	51.1	35.99	16.4	13.95	ENSMUSG00000030556.13	protein_coding	Lrrc28	0.00103722	1.02112	18.47	16.25	41.26	28.41	ENSMUSG00000032724.5	protein_coding	Abtb2	0.0175567	-2.97539
																		ENSMUSG00000027566.15	protein_coding	Psma7	0.000159174	1.24492	25.78	30.36	88.05	73.06	ENSMUSG00000041859.10	protein_coding	Mcm3	3.0383e-05	-1.13252	74.85	77.73	37.71	35.51	ENSMUSG00000069972.6	processed_pseudogene	Rps13-ps2	0.00124907	1.18302	39.48	52.15	90.67	118.59	ENSMUSG00000009739.17	protein_coding	Pou6f1	0.0181479	-1.11852
																		ENSMUSG00000021771.14	protein_coding	Vdac2	0.000172798	1.07591	34.65	26.17	71.23	81.61	ENSMUSG00000026496.11	protein_coding	Parp1	4.09962e-05	-1.09568	97.8	98.41	48.66	48.09	ENSMUSG00000086922.2	processed_pseudogene	Gm13835	0.00128344	1.01045	43.97	57.19	85.97	115.58	ENSMUSG00000030091.17	protein_coding	Nup210	0.0182071	-1.24656
																		ENSMUSG00000079349.9	protein_coding	Magea5	0.000189853	1.85547	3.87	3.74	22.01	12.77	ENSMUSG00000022858.16	protein_coding	Tra2b	4.53482e-05	-1.03548	465.26	602.6	287.58	263.4	ENSMUSG00000078208.1	protein_coding	Fthl17b	0.0015254	1.53433	6.79	10.08	26.1	24.59	ENSMUSG00000022562.15	protein_coding	Oplah	0.0202281	-1.38664
																		ENSMUSG00000021384.14	protein_coding	Susd3	0.000221145	1.51404	7.07	8.62	23.17	32.54	ENSMUSG00000104158.2	protein_coding	Gm38100	4.63128e-05	-1.10555	118.3	132.08	70.19	51.65	ENSMUSG00000078897.10	protein_coding	Gm4724	0.00166283	1.14801	16.84	19.63	48.6	33.19	ENSMUSG00000097743.1	lncRNA	Gm16973	0.0204849	-2.22036
																		ENSMUSG00000025203.6	protein_coding	Scd2	0.000224567	2.26308	0.66	0.32	2.49	3.62	ENSMUSG00000074011.4	protein_coding	Gm7682	5.16647e-05	-2.59101	10.25	5.99	1.17	1.41	ENSMUSG00000107068.1	protein_coding	Gm42742	0.00166283	2.01767	3.02	1.35	7.09	12.03	ENSMUSG00000072676.12	protein_coding	Tmem254a	0.0207562	-2.17667
																		ENSMUSG00000030264.14	protein_coding	Thumpd3	0.00022794	1.24007	36.38	28.04	110.6	73.12	ENSMUSG00000037474.13	protein_coding	Dtl	5.65677e-05	-1.02469	41.15	43.21	22.72	21.1	ENSMUSG00000028318.14	protein_coding	Polr1e	0.00181417	1.01783	19.25	22.16	48.34	35.57	ENSMUSG00000083022.1	processed_pseudogene	Rps15a-ps6	0.0226312	-1.42419
																		ENSMUSG00000024646.14	protein_coding	Cyb5a	0.000242618	1.57468	11.45	10.37	32.52	48.56	ENSMUSG00000021774.13	protein_coding	Ube2e1	5.66983e-05	-1.37849	39.21	44.5	19.18	13.95	ENSMUSG00000049281.16	protein_coding	Scn3b	0.00197361	4.40075	0.09	0	1.77	1.22	ENSMUSG00000028849.17	protein_coding	Map7d1	0.0270746	-2.01108
																		ENSMUSG00000035354.9	protein_coding	Uvrag	0.000260978	1.50083	3.22	2.66	10.82	9.61	ENSMUSG00000037262.7	protein_coding	Kin	5.83199e-05	-1.15626	74.58	69.88	37.36	30.24	ENSMUSG00000113555.1	processed_pseudogene	Gm10095	0.00197361	1.62589	14.23	15.38	35.05	60.95	ENSMUSG00000026811.18	protein_coding	St6galnac6	0.0275584	-1.67384
																		ENSMUSG00000084066.1	unprocessed_pseudogene	Xlr4d-ps	0.000263704	2.36478	2.82	4.4	26.34	22.84	ENSMUSG00000051182.5	protein_coding	Olfr655	5.91342e-05	-2.20352	15.89	20.47	2.13	5.57	ENSMUSG00000066643.12	protein_coding	Wdr35	0.00197773	1.10759	11.04	6.31	24.13	13.38	ENSMUSG00000044786.6	protein_coding	Zfp36	0.0278844	-1.21052
																		ENSMUSG00000022435.6	protein_coding	Upk3a	0.000264798	2.56423	1.57	1.21	12.35	9.53	ENSMUSG00000107522.1	processed_pseudogene	Gm44988	6.01066e-05	-8.78947	5.21	3.22	0	0	ENSMUSG00000074269.10	protein_coding	Rec114	0.00197821	1.26142	12.92	21.94	53.2	33.8	ENSMUSG00000061171.15	protein_coding	Slc38a11	0.0286841	-1.51953
																		ENSMUSG00000085438.1	lncRNA	Oip5os1	0.000288386	1.02708	15.64	17.18	41.71	38.39	ENSMUSG00000015880.13	protein_coding	Ncapg	6.13199e-05	-1.02322	52.44	43.74	25.35	24.53	ENSMUSG00000032065.6	protein_coding	Tex12	0.00213308	1.31351	11.16	13.74	37.77	25.62	ENSMUSG00000051166.10	protein_coding	Eml5	0.0297652	-1.44908
																		ENSMUSG00000042305.12	protein_coding	Tmem183a	0.00029067	1.12422	23.56	29.78	61.7	79.18	ENSMUSG00000048330.14	protein_coding	Ric3	7.27228e-05	-1.55182	7.91	5.86	2.15	2.62	ENSMUSG00000025875.14	protein_coding	Tspan17	0.00237524	1.32072	8.49	8.43	18.29	24.8	ENSMUSG00000021338.17	protein_coding	Carmil1	0.0302293	-1.00108
																		ENSMUSG00000040657.3	lncRNA	1700063H04Rik	0.000294597	1.58492	10.14	8.99	32.75	38.97	ENSMUSG00000095071.2	protein_coding	AF067061	7.48668e-05	-1.35893	117.04	68.94	33.83	40.2	ENSMUSG00000006411.12	protein_coding	Nectin4	0.00241207	1.19307	7.58	4.41	19.02	9.17	ENSMUSG00000026786.14	protein_coding	Apbb1ip	0.0323503	-2.34906
																		ENSMUSG00000074311.3	protein_coding	Vmn1r139	0.000296477	1.6915	7.31	12.73	43.11	39.73	ENSMUSG00000000948.16	protein_coding	Gm38393	7.72417e-05	-2.82063	4.4	2.5	0.45	0.46	ENSMUSG00000094682.2	protein_coding	Gm6902	0.00272038	2.25853	1.41	0.6	6.03	4.8	ENSMUSG00000118491.1	protein_coding	Zfp91	0.0333048	-1.44372
																		ENSMUSG00000087341.4	lncRNA	0610040F04Rik	0.00032325	1.54609	19.27	15.7	71.2	55.6	ENSMUSG00000024597.11	protein_coding	Slc12a2	7.94814e-05	-1.03642	61	56.16	35.01	24.7	ENSMUSG00000041954.18	protein_coding	Tnfrsf18	0.00293661	3.32354	0.56	0.24	5.99	4.21	ENSMUSG00000036158.12	protein_coding	Prickle1	0.0337741	-1.67973
																		ENSMUSG00000027954.9	protein_coding	Efna1	0.000336406	1.30432	11.51	18.17	39.7	51.14	ENSMUSG00000003435.9	protein_coding	Supt5	8.2876e-05	-1.2306	32.87	21.55	12.74	11.13	ENSMUSG00000031700.11	protein_coding	Gpt2	0.00327559	1.2518	3.3	3.47	9.23	7.26	ENSMUSG00000055322.15	protein_coding	Tns1	0.0339357	-1.278
																		ENSMUSG00000053398.11	protein_coding	Phgdh	0.000370076	1.30443	8.21	6.75	24.12	20.97	ENSMUSG00000106747.1	TEC	Gm43025	9.06074e-05	-1.33241	33.83	32.55	10.47	16.66	ENSMUSG00000023882.15	protein_coding	Zfp54	0.00393212	1.07067	9.63	5.14	17.17	14.38	ENSMUSG00000020037.15	protein_coding	Rfx4	0.0340594	-2.25382
																		ENSMUSG00000027375.14	protein_coding	Mal	0.000373665	7.94609	0	0	3.99	2.27	ENSMUSG00000029062.14	protein_coding	Cdk11b	0.00011852	-1.01236	319.66	240.75	123.39	167.86	ENSMUSG00000022442.16	protein_coding	Ttll1	0.00461075	1.26055	4.19	4.38	12.48	8.83	ENSMUSG00000038502.17	protein_coding	Ptov1	0.0362456	-1.01603
																		ENSMUSG00000017418.14	protein_coding	Arl5b	0.000386415	1.25409	12.85	17.04	42.98	44.27	ENSMUSG00000027365.14	protein_coding	Trpm7	0.000119254	-1.05277	41.58	47.64	25.68	19.29	ENSMUSG00000047632.11	protein_coding	Fgfbp3	0.00461075	1.1103	12.12	8.39	31.1	14.87	ENSMUSG00000116957.1	lncRNA	Gm34680	0.0400045	-1.50395
																		ENSMUSG00000049916.12	protein_coding	2610318N02Rik	0.00039259	1.01319	54.43	41.1	103.95	126.71	ENSMUSG00000024304.14	protein_coding	Cdh2	0.000128892	-1.7818	6.29	8.58	1.5	2.81	ENSMUSG00000046949.16	protein_coding	Nqo2	0.00464783	1.23026	8.94	7.54	24.86	15.24	ENSMUSG00000023460.13	protein_coding	Rab12	0.0439335	-1.05977
																		ENSMUSG00000070708.5	protein_coding	Gtsf1l	0.000440506	1.37795	16.79	19.24	63.64	51.48	ENSMUSG00000041220.10	protein_coding	Elovl6	0.000128892	-1.04401	67.18	54.94	33.69	28.18	ENSMUSG00000054626.11	protein_coding	Xlr	0.00477226	1.55582	4.37	10.42	18.14	28.86	ENSMUSG00000063952.16	protein_coding	Brpf3	0.0449936	-1.10372
																		ENSMUSG00000017311.15	protein_coding	Pyy	0.000474633	4.35915	0	1.03	7.19	29.08	ENSMUSG00000030695.16	protein_coding	Aldoa	0.000149047	-1.20293	37.26	34.42	15.29	16.9	ENSMUSG00000029270.10	protein_coding	Dipk1a	0.00528893	1.05867	10.53	6.6	13.25	23.29	ENSMUSG00000029009.17	protein_coding	Mthfr	0.0454592	-1.03673
																		ENSMUSG00000020151.16	protein_coding	Ptprr	0.000474633	1.3336	7.19	9	17.86	33.11	ENSMUSG00000034858.16	protein_coding	Fam214a	0.000170644	-1.16796	41.5	62.93	23.73	24.51	ENSMUSG00000021118.7	protein_coding	Plek2	0.0061585	1.32637	4.02	3.49	10.19	9.77	ENSMUSG00000053211.10	protein_coding	Zfy1	0.0469911	-2.39495
																		ENSMUSG00000067764.11	protein_coding	Xlr5c	0.0005255	1.21611	13.25	13.56	42.87	33.3	ENSMUSG00000038279.10	protein_coding	Nop2	0.00017666	-1.01636	43.52	39.95	22.37	20.86	ENSMUSG00000095625.2	protein_coding	Esp24	0.00749389	2.93422	2.42	2.39	4.49	44.29	ENSMUSG00000085748.1	lncRNA	Gm12280	0.0491414	-2.16417
																		ENSMUSG00000051257.3	protein_coding	Trap1a	0.000527883	1.27808	29.63	15.46	72.29	61.19	ENSMUSG00000042660.8	protein_coding	Wdr55	0.00018816	-1.03017	83.08	90.37	48.74	40.08	ENSMUSG00000024268.16	protein_coding	Celf4	0.00797367	1.42432	7.89	6.35	28.27	13.14
																		ENSMUSG00000058147.1	protein_coding	Xlr3c	0.000535752	1.57444	3.99	5.72	19.82	16.77	ENSMUSG00000049300.11	protein_coding	Prmt6	0.000189853	-1.0102	46.51	44.58	25.46	21.86	ENSMUSG00000081272.1	processed_pseudogene	Gm13509	0.00826862	1.00472	8.35	14.37	24.62	23.2
																		ENSMUSG00000037661.14	protein_coding	Gpr160	0.000536003	1.85001	2.93	8.73	21.76	33.65	ENSMUSG00000095123.1	lncRNA	Gm21781	0.000190206	-1.11859	22.73	18.46	8.02	11.63	ENSMUSG00000104548.1	TEC	Gm43857	0.00871687	1.59957	1.83	0.7	2.97	5.67
																		ENSMUSG00000036985.12	protein_coding	Zdhhc9	0.000542701	3.37033	0.12	0.33	4.66	2.33	ENSMUSG00000098915.1	processed_pseudogene	Rpl15-ps2	0.000209486	-7.13457	6.68	17.24	0	0.07	ENSMUSG00000073198.5	transcribed_processed_pseudogene	Bnip3l-ps	0.00894029	1.13943	14.78	19.23	46.73	31.39
																		ENSMUSG00000043668.13	protein_coding	Tox3	0.000552983	1.3683	9.53	7.24	23.45	30.16	ENSMUSG00000020994.5	protein_coding	Pnn	0.000218428	-1.04288	89.83	54.31	34.53	37.74	ENSMUSG00000045010.14	protein_coding	Gm4779	0.0101337	1.29386	4.66	4.22	15.57	8.15
																		ENSMUSG00000038495.14	protein_coding	Otud7b	0.000555909	3.28193	0.1	0.1	0.98	1.84	ENSMUSG00000046865.7	protein_coding	Fbl	0.000218428	-1.00302	111.22	93.7	55.2	51.74	ENSMUSG00000071815.6	protein_coding	Fthl17e	0.0101337	1.34107	6.73	7.31	23.55	15.28
																		ENSMUSG00000001666.8	protein_coding	Ddt	0.000571395	1.14999	38.26	47.73	126.73	106.38	ENSMUSG00000114118.1	lncRNA	Gm48829	0.00022794	-1.03332	39.95	31.17	17.73	18.42	ENSMUSG00000042750.7	protein_coding	Bex2	0.0115314	1.94089	1.16	2.9	9.79	9.39
																		ENSMUSG00000066279.3	protein_coding	Chrna10	0.000572446	1.75327	2.62	1.68	11.3	7.07	ENSMUSG00000034437.8	processed_pseudogene	Gm9761	0.000228744	-1.77568	94.77	90.55	15.8	37.97	ENSMUSG00000068048.8	protein_coding	Rhox9	0.0119616	1.53675	2.35	6.46	16.06	14.12
																		ENSMUSG00000025068.8	protein_coding	Gsto1	0.000581013	1.33933	10.84	12.21	33.2	39.01	ENSMUSG00000025069.15	protein_coding	Gsto2	0.000236276	-4.71187	6.32	4.52	0.38	0	ENSMUSG00000021025.8	protein_coding	Nfkbia	0.0124662	1.16115	5.32	8.13	18.37	13.56
																		ENSMUSG00000032231.14	protein_coding	Anxa2	0.000595507	2.53839	1.75	0.55	7.82	10.1	ENSMUSG00000035769.9	protein_coding	Xylb	0.000236276	-1.15309	87.93	96.92	38.89	47.27	ENSMUSG00000111497.1	protein_coding	Gm38431	0.0131251	2.48084	0.18	0.26	1.68	1.3
																		ENSMUSG00000078452.10	protein_coding	Raet1d	0.000606018	7.7438	0	0	4.44	2.49	ENSMUSG00000021911.16	protein_coding	Parg	0.000240906	-1.14074	21.67	25.35	10.04	12.1	ENSMUSG00000019301.5	protein_coding	Hsd17b1	0.0137413	1.0069	8.83	9.64	21.9	16.53
																		ENSMUSG00000003923.14	protein_coding	Tfam	0.000614713	1.68129	3	7.34	24.42	18.48	ENSMUSG00000115166.1	transcribed_unprocessed_pseudogene	Vmn2r-ps110	0.000264248	-6.01596	3.88	8.89	0	0.12	ENSMUSG00000049233.7	processed_pseudogene	Apoo-ps	0.0141163	1.96068	2.51	3.39	13.72	14.18
																		ENSMUSG00000001349.5	protein_coding	Cnn1	0.000685742	1.42808	10.51	6.88	28.97	29.18	ENSMUSG00000070890.3	protein_coding	Gm12794	0.000297592	-1.7963	30.1	17.27	4.1	9.23	ENSMUSG00000035540.12	protein_coding	Gc	0.0143013	1.22986	5.62	6.65	11.78	19.27
																		ENSMUSG00000079427.10	protein_coding	Mthfsl	0.000742591	1.40728	16.94	11.72	41.72	53.2	ENSMUSG00000083270.1	processed_pseudogene	Gm13498	0.000299222	-2.13819	5.58	6.57	1.17	1.47	ENSMUSG00000024731.15	protein_coding	Ms4a10	0.0145558	1.3994	4.76	6.45	14.89	18.81
																		ENSMUSG00000062753.14	protein_coding	AI413582	0.000756097	1.31057	23.16	30.37	70.4	94.11	ENSMUSG00000053897.15	protein_coding	Slc39a8	0.00030021	-8.40495	1.67	0.56	0	0	ENSMUSG00000028148.11	protein_coding	Them5	0.0153306	1.25474	5.86	3.41	13.31	10.97
																		ENSMUSG00000018999.14	protein_coding	Slc35b4	0.000761382	1.5193	2.36	1.77	8.63	6.21	ENSMUSG00000095136.1	unprocessed_pseudogene	Gm12616	0.000319906	-1.02895	1003.18	957.7	608.4	382.76	ENSMUSG00000096111.7	lncRNA	Gm21917	0.0161422	1.4788	6.78	5.47	26.37	13.42
																		ENSMUSG00000074166.7	protein_coding	AW146154	0.000829864	1.14815	8.45	8.01	23.81	20.65	ENSMUSG00000028140.13	protein_coding	Mrpl9	0.000330236	-1.02435	133.18	207.6	88.01	86.43	ENSMUSG00000024806.4	protein_coding	Mlana	0.0166151	1.07738	16.31	17.18	49.04	25.95
																		ENSMUSG00000050777.7	protein_coding	Tmem37	0.000832701	1.90311	2.11	4.12	15.72	14.99	ENSMUSG00000033386.10	protein_coding	Frrs1	0.000355488	-1.85913	7.53	12.14	3.53	1.74	ENSMUSG00000028383.17	protein_coding	Hsdl2	0.0166485	1.13513	4.9	3.12	11.03	7.84
																		ENSMUSG00000019539.11	protein_coding	Rcn3	0.000834712	1.54276	4.48	7.63	21.41	23.72	ENSMUSG00000107470.1	processed_pseudogene	Gm3375	0.000373665	-1.84306	20.69	41.28	8.31	8.54	ENSMUSG00000019732.14	protein_coding	Calr3	0.0191025	1.50864	1.61	1.94	5.06	6.75
																		ENSMUSG00000040913.11	protein_coding	Fbxw4	0.000891747	1.0022	66.33	76.5	140.59	206.38	ENSMUSG00000096175.3	protein_coding	Gm21761	0.000379708	-1.14169	53.41	51.33	23.88	25.05	ENSMUSG00000025436.12	protein_coding	Atp23	0.0193704	1.0403	8.52	11.62	20.93	22.87
																		ENSMUSG00000098912.7	lncRNA	1500004A13Rik	0.000897158	1.75062	2.24	2.19	9.87	9.28	ENSMUSG00000035184.15	protein_coding	Fam124a	0.000389616	-4.33776	3.09	1.25	0	0.14	ENSMUSG00000061758.13	protein_coding	Akr1b10	0.0193704	1.3656	3.53	2.37	9.01	8.56
																		ENSMUSG00000052727.6	protein_coding	Map1b	0.000912195	1.06756	10.65	7.08	19.27	25.74	ENSMUSG00000048911.15	protein_coding	Rnf24	0.000394351	-1.19127	19.19	14.2	8.24	6.66	ENSMUSG00000095526.2	processed_pseudogene	Gm10243	0.0202281	1.42461	16.23	15.02	46.36	49.9
																		ENSMUSG00000031792.15	protein_coding	Usb1	0.000914453	1.88937	2.78	4.82	15.49	21.58	ENSMUSG00000024483.19	protein_coding	Ankhd1	0.000474633	-1.28544	27.93	26.52	13.26	9.56	ENSMUSG00000027167.11	protein_coding	Elp4	0.0204849	1.02895	4.92	5.71	14.81	8.49
																		ENSMUSG00000095620.7	protein_coding	Csta2	0.00096239	1.6452	9	13.72	37.81	54.7	ENSMUSG00000058976.4	protein_coding	Usp17lc	0.000508167	-1.18531	52.98	43.43	14.7	28.48	ENSMUSG00000032246.14	protein_coding	Calml4	0.0224588	1.07895	9.07	12.7	22.08	27.4
																		ENSMUSG00000028367.5	protein_coding	Txn1	0.000964331	1.4412	7.25	8.05	25.02	27.45	ENSMUSG00000028678.13	protein_coding	Kif2c	0.000527642	-1.01092	107.38	71.43	53.13	37.68	ENSMUSG00000113050.1	lncRNA	Gm8016	0.0247614	1.24905	3.64	2.26	10.11	5.99
																		ENSMUSG00000020021.4	protein_coding	Fgd6	0.00099044	1.203	4.06	4.16	8.3	15.19	ENSMUSG00000058005.3	protein_coding	Tdpoz3	0.000559018	-3.23039	16.14	4.91	0.21	1.67	ENSMUSG00000031304.18	protein_coding	Il2rg	0.0265005	1.19274	1.93	4.55	8.34	9.05
																		ENSMUSG00000032246.14	protein_coding	Calml4	0.00104858	1.02596	33.55	34.51	84.38	83.86	ENSMUSG00000072944.11	protein_coding	Nup62cl	0.000581013	-1.07451	159.41	101.16	71.05	55.03	ENSMUSG00000021822.3	protein_coding	Plau	0.0273107	1.12831	3.31	4.3	12.64	6.28
																		ENSMUSG00000069833.13	protein_coding	Ahnak	0.00109176	1.9542	3.16	2.53	13.38	15.48	ENSMUSG00000095048.7	protein_coding	Gm11239	0.000595507	-1.26472	73.88	64.77	18.88	39.52	ENSMUSG00000026208.9	protein_coding	Des	0.0288239	2.10607	0.42	0.34	3.11	1.25
																		ENSMUSG00000097887.2	lncRNA	Gm26542	0.0010975	2.47572	0.89	1.31	8.33	8.66	ENSMUSG00000117234.1	processed_pseudogene	Gm7818	0.000595507	-5.20204	2.22	2.72	0	0.08	ENSMUSG00000112984.1	lncRNA	Gm48419	0.0303824	1.25852	1.96	0.73	4.77	3.02
																		ENSMUSG00000069041.8	protein_coding	Slc25a31	0.00122892	1.04569	11.44	10.49	28.95	25.98	ENSMUSG00000091697.2	processed_pseudogene	Eif3s6-ps2	0.000664941	-3.09052	3.57	6.64	0.55	0.49	ENSMUSG00000113273.1	lncRNA	Gm48423	0.0303824	1.25852	1.96	0.73	4.77	3.02
																		ENSMUSG00000001687.15	protein_coding	Ubl3	0.00133721	1.11421	10.26	7.5	23.08	23.68	ENSMUSG00000108926.1	processed_pseudogene	Gm10988	0.000719389	-2.04309	14.97	10.31	2.64	3.16	ENSMUSG00000051736.8	protein_coding	Fam229b	0.0306947	2.86854	0.03	0.59	3.17	3.63
																		ENSMUSG00000042073.15	protein_coding	Abhd14b	0.00133931	2.05886	1.92	1.25	7.27	10.17	ENSMUSG00000096916.7	protein_coding	Zfp850	0.000745773	-2.4961	1.68	1.2	0.28	0.18	ENSMUSG00000024128.13	protein_coding	Sbp	0.0311744	2.09667	1.71	2.09	11.67	7.75
																		ENSMUSG00000059714.13	protein_coding	Flot1	0.00133931	1.12711	23.32	26.7	70.67	63.37	ENSMUSG00000030880.14	protein_coding	Polr3e	0.000753222	-1.04875	18.75	17.6	9.46	8.62	ENSMUSG00000047040.9	protein_coding	Prr15l	0.031214	1.04385	4.86	6.09	11.96	13
																		ENSMUSG00000042462.4	protein_coding	Dctpp1	0.00139685	1.12043	28.91	41.23	92.64	96.43	ENSMUSG00000048410.17	protein_coding	Zfp407	0.00078745	-1.11915	12.42	9.39	4.13	6.13	ENSMUSG00000111709.1	protein_coding	Gm3776	0.0317258	1.44276	5.08	2.41	12.87	11.34
																		ENSMUSG00000051116.6	processed_pseudogene	Gm8121	0.00139685	1.36584	23.27	17.77	63.67	69.75	ENSMUSG00000082319.3	processed_pseudogene	Gm8822	0.000829864	-2.09391	6.66	6.96	2.17	0.82	ENSMUSG00000037910.2	lncRNA	1700018B24Rik	0.032004	1.04716	10.08	15.5	25.21	35.3
																		ENSMUSG00000056116.18	protein_coding	H2-T22	0.00141939	1.21817	6.54	7.81	20.41	21.29	ENSMUSG00000109324.2	protein_coding	Prmt1	0.00083312	-1.06862	129.47	122.19	75.63	46.6	ENSMUSG00000095976.2	protein_coding	Gm5891	0.0328183	2.94932	0	0.25	2.05	1.06
																		ENSMUSG00000053929.17	protein_coding	Cyhr1	0.00143143	1.36615	7.14	6.95	19.64	26.08	ENSMUSG00000003865.16	protein_coding	Gys1	0.000891747	-1.50854	14.6	24.26	6.25	7.21	ENSMUSG00000095683.2	protein_coding	Gm10662	0.0340594	2.94932	0	0.25	2.05	1.06
																		ENSMUSG00000071657.12	protein_coding	Bscl2	0.00143143	1.09583	21.05	26.22	47.02	77.97	ENSMUSG00000040688.16	protein_coding	Tbl3	0.000981053	-1.00991	64.27	45.95	31.03	25.02	ENSMUSG00000020636.14	protein_coding	Allc	0.0342396	1.04836	6.98	3.35	15.58	9.02
																		ENSMUSG00000024947.17	protein_coding	Men1	0.00146593	2.31741	0.89	0.52	4.34	5.3	ENSMUSG00000074578.14	lncRNA	Zfas1	0.000981053	-1.13846	63.27	69.34	29.75	31.7	ENSMUSG00000054727.2	protein_coding	1700013H16Rik	0.034609	2.0978	2.16	0.09	3.26	10.81
																		ENSMUSG00000045948.8	protein_coding	Mrps12	0.00146593	1.21059	26.54	38.97	112.82	76.89	ENSMUSG00000086049.1	lncRNA	Gm12735	0.000989109	-1.12087	98.37	85.6	35.16	50.85	ENSMUSG00000059013.12	protein_coding	Sh2d3c	0.0353795	1.98097	0.58	0.39	2.21	2.33
																		ENSMUSG00000051579.10	protein_coding	Tceal8	0.00147773	1.57976	10.88	3.83	27.62	28.74	ENSMUSG00000054885.11	protein_coding	4930578G10Rik	0.00104858	-1.41249	72.03	78.2	23.88	32.12	ENSMUSG00000061724.5	processed_pseudogene	Gm2423	0.035538	1.25989	6.45	21.64	56.19	24.71
																		ENSMUSG00000009596.9	protein_coding	Taf7l	0.00154635	2.35575	1.13	0.63	6.8	5.5	ENSMUSG00000094925.7	protein_coding	Gm5798	0.00107307	-7.79584	1.52	1.73	0	0	ENSMUSG00000013076.17	protein_coding	Amotl1	0.0367254	1.13959	0.59	0.58	1.78	1.11
																		ENSMUSG00000030680.6	protein_coding	Pagr1a	0.00155568	1.0496	34.75	51.26	101.02	118.08	ENSMUSG00000020904.11	protein_coding	Cfap52	0.00136133	-7.83886	3.97	1.43	0	0	ENSMUSG00000045316.5	protein_coding	Fahd1	0.036813	1.70662	0.98	0.8	4.65	3.14
																		ENSMUSG00000081357.1	unprocessed_pseudogene	Xlr4e-ps	0.00155936	2.40788	1.99	3.12	14.43	23.96	ENSMUSG00000091993.2	lncRNA	B930036N10Rik	0.00136536	-2.37111	6.98	8.3	0.41	2.27	ENSMUSG00000050751.14	protein_coding	Pgbd5	0.0375757	1.44611	1.19	0.68	4.59	1.87
																		ENSMUSG00000020250.10	protein_coding	Txnrd1	0.00157064	1.53722	2.42	1.47	6.51	7.87	ENSMUSG00000034936.2	protein_coding	Arl4d	0.00139685	-1.09788	32.86	30.67	13.57	16.63	ENSMUSG00000053870.7	protein_coding	Fpgt	0.0377109	1.75613	0.43	0.4	1.32	2.38
																		ENSMUSG00000005447.12	protein_coding	Pafah1b3	0.00171033	1.55087	7.64	17.07	43	51.96	ENSMUSG00000023994.13	protein_coding	Nfya	0.00159005	-1.18505	41.42	34.48	21.23	12.09	ENSMUSG00000037188.7	protein_coding	Grhl3	0.0379312	1.14892	1.44	1.68	4.32	3.62
																		ENSMUSG00000020321.16	protein_coding	Mdh1	0.00171928	1.21537	18.5	8.54	40.01	37.67	ENSMUSG00000095274.1	unprocessed_pseudogene	Obox4-ps27	0.00165659	-2.58189	4.93	6.38	1.08	0.55	ENSMUSG00000113394.1	lncRNA	Gm48436	0.0385063	2.15158	2.3	1.47	14.03	9.64
																		ENSMUSG00000059689.15	protein_coding	Zfp637	0.00171928	1.25579	11.86	13.87	37.53	38.83	ENSMUSG00000094195.2	protein_coding	Gm6509	0.00171033	-1.74184	13.87	7.97	2.87	3.34	ENSMUSG00000055560.8	protein_coding	Zfp459	0.0434196	1.08017	2.93	5.84	9.1	12.14
																		ENSMUSG00000071721.5	lncRNA	1700010D01Rik	0.00171928	1.34841	25.03	19.53	60.73	82.13	ENSMUSG00000042369.8	protein_coding	Rbm45	0.00209124	-2.45863	3.01	5.99	0.5	0.94	ENSMUSG00000024350.6	protein_coding	Dnajc18	0.0461294	1.58628	0.74	1.69	3.86	6.12
																		ENSMUSG00000024610.15	protein_coding	Cd74	0.00177158	1.81914	3.94	2.8	11.37	19.95	ENSMUSG00000005202.2	protein_coding	Shbg	0.00214471	-1.92968	7.44	8.79	1.96	2.02
																		ENSMUSG00000048230.6	protein_coding	Fbxo43	0.00177512	1.19087	4.44	3.04	10.48	10.6	ENSMUSG00000114031.1	processed_pseudogene	Gm48136	0.00224056	-1.89957	16.41	14.24	2.69	4.89
																		ENSMUSG00000028459.11	protein_coding	Cd72	0.00183368	2.46383	0.46	0.51	4.05	3.52	ENSMUSG00000030407.2	protein_coding	Qpctl	0.00239181	-1.46576	6.66	10.96	3.61	2.58
																		ENSMUSG00000030347.6	protein_coding	D6Wsu163e	0.00183368	1.15132	9.83	13.11	29.09	34.2	ENSMUSG00000090751.2	protein_coding	Vmn2r63	0.0024989	-1.90823	1.86	1.58	0.61	0.24
																		ENSMUSG00000031246.14	protein_coding	Sh3bgrl	0.00195781	1.20524	7.22	4.71	19.55	14.6	ENSMUSG00000016253.12	protein_coding	Nelfcd	0.00269478	-1.09783	22.49	18.65	8.72	10.54
																		ENSMUSG00000078897.10	protein_coding	Gm4724	0.00198132	2.56991	1.91	0.66	10.35	11.36	ENSMUSG00000063698.9	protein_coding	Sfxn4	0.00272263	-1.42038	16.81	39.83	10.87	9.79
																		ENSMUSG00000031490.6	protein_coding	Eif4ebp1	0.00203549	1.13631	18.9	24.57	57.27	60.47	ENSMUSG00000096356.3	protein_coding	Olfr889	0.00289116	-1.34883	5.88	16.31	3.38	5.08
																		ENSMUSG00000031757.7	protein_coding	Mt4	0.00203549	1.67373	13.23	19.36	64.97	70.95	ENSMUSG00000016181.9	protein_coding	Utp25	0.00298587	-1.01163	20.15	16.67	11.13	7.22
																		ENSMUSG00000029310.13	protein_coding	Nudt9	0.00210195	1.29588	6.22	8.29	20.49	24.69	ENSMUSG00000044703.5	protein_coding	Phf11a	0.00314496	-1.25712	18.75	17.81	8.25	6.75
																		ENSMUSG00000021366.8	protein_coding	Hivep1	0.00212315	1.29809	7.32	4.56	13.18	23.74	ENSMUSG00000089726.2	lncRNA	Mir17hg	0.00314825	-1.2847	5.92	6.77	2.79	2.32
																		ENSMUSG00000079387.10	protein_coding	Luzp4	0.00216023	1.8393	2.55	1.61	13.09	6.38	ENSMUSG00000052488.7	protein_coding	Cherp	0.00321116	-1.24662	7.93	7.95	2.92	3.7
																		ENSMUSG00000028343.10	protein_coding	Erp44	0.00217951	1.20225	12.55	9.46	40.74	22.49	ENSMUSG00000042414.7	protein_coding	Prdm14	0.00346374	-1.483	5.86	8.13	1.82	2.95
																		ENSMUSG00000033213.16	protein_coding	AA467197	0.00259848	1.87003	6.47	3.63	18.94	29.94	ENSMUSG00000028517.8	protein_coding	Plpp3	0.00395266	-1.05224	12.65	14.02	7.43	5.5
																		ENSMUSG00000040234.16	protein_coding	Tm7sf3	0.00260835	1.35293	1.91	2.52	7.67	6.91	ENSMUSG00000035686.8	protein_coding	Thrsp	0.00404176	-7.47394	1.84	2	0	0
																		ENSMUSG00000026388.15	protein_coding	3110009E18Rik	0.00271432	1.3548	20.73	18.92	55.07	74.52	ENSMUSG00000050550.7	processed_pseudogene	Gm11868	0.00421348	-3.86191	2.75	2.27	0.11	0.14
																		ENSMUSG00000020721.16	protein_coding	Helz	0.00272263	1.38175	2.73	4.02	11.32	11.33	ENSMUSG00000052415.5	protein_coding	Tchh	0.00424731	-1.00617	9.37	11.85	6.39	4.24
																		ENSMUSG00000030352.15	protein_coding	Tspan9	0.00272263	3.20208	0.44	0.12	1.48	6.34	ENSMUSG00000074479.3	processed_pseudogene	Rtraf-ps	0.00425553	-1.19155	44.85	54.41	18.29	25.05
																		ENSMUSG00000015568.16	protein_coding	Lpl	0.00276567	1.3465	2.32	2.48	5.61	10.06	ENSMUSG00000032609.12	protein_coding	Klhdc8b	0.00432482	-3.57966	8.96	1.17	0.26	0.37
																		ENSMUSG00000032311.17	protein_coding	Nrg4	0.00287241	1.09347	11.31	8.53	21.67	30.81	ENSMUSG00000085827.8	lncRNA	Gm11290	0.00453859	-6.82397	1.43	2.09	0	0
																		ENSMUSG00000032348.6	protein_coding	Gsta4	0.00293192	1.05801	20.6	18.33	49.7	49.76	ENSMUSG00000113559.1	lncRNA	Gm40987	0.00496132	-1.85558	15.56	14.65	1.99	5.62
																		ENSMUSG00000024350.6	protein_coding	Dnajc18	0.00302957	1.30462	8	6.37	25.06	20.22	ENSMUSG00000104277.1	TEC	Gm38299	0.00559166	-2.3155	2.97	2.87	0.13	0.87
																		ENSMUSG00000024846.6	protein_coding	Cst6	0.00309717	1.54824	18.27	12.52	37.98	80.47	ENSMUSG00000042625.16	protein_coding	Safb2	0.00563202	-1.1293	31.64	21.29	11.89	11.64
																		ENSMUSG00000048573.9	protein_coding	Cypt3	0.00316392	2.40043	1.83	2.45	10.4	22.45	ENSMUSG00000031196.13	protein_coding	F8	0.0062941	-2.48274	2.3	0.66	0.06	0.37
																		ENSMUSG00000072640.11	protein_coding	Lyrm9	0.00320165	2.76831	0.84	0.7	6.09	9.47	ENSMUSG00000061414.8	protein_coding	Cracr2a	0.00637054	-3.9178	0.75	2.64	0.07	0.08
																		ENSMUSG00000024248.14	protein_coding	Cox7a2l	0.00325486	1.00927	32.64	23.4	80.06	58.18	ENSMUSG00000095936.3	protein_coding	Zscan4e	0.00637054	-1.75282	7.91	5.27	1.48	2.07
																		ENSMUSG00000106718.1	lncRNA	Gm20052	0.00343605	1.62539	3.82	2.71	10.19	16.1	ENSMUSG00000103406.1	unprocessed_pseudogene	Gm5541	0.0063748	-1.42393	22.25	16.33	8.89	4.51
																		ENSMUSG00000079578.1	protein_coding	Gm1140	0.0034631	4.45206	0	0.33	7.32	6.19	ENSMUSG00000110569.1	processed_pseudogene	Gm18860	0.00692947	-2.79097	11.16	4.77	1.25	0.48
																		ENSMUSG00000034825.14	protein_coding	Nrip3	0.0034762	1.90514	1.51	0.61	7.02	3.62	ENSMUSG00000060176.4	protein_coding	Kif27	0.00799402	-1.8554	2.9	2.52	0.94	0.38
																		ENSMUSG00000022472.16	protein_coding	Desi1	0.00348893	1.01061	10.69	8.65	22.2	25.43	ENSMUSG00000051786.15	protein_coding	Tubgcp6	0.00926425	-1.07248	7.65	5.91	2.76	3.46
																		ENSMUSG00000022565.15	protein_coding	Plec	0.0035245	2.1845	0.24	0.12	0.79	1.49	ENSMUSG00000113260.1	transcribed_processed_pseudogene	Gm19428	0.00927422	-1.56538	9.43	6.82	1.65	3.35
																		ENSMUSG00000025723.12	protein_coding	Nmb	0.00375907	1.2264	19.67	21.65	43.95	80.12	ENSMUSG00000028527.18	protein_coding	Ak4	0.00945913	-1.12232	5.06	5.56	2.11	2.57
																		ENSMUSG00000037001.10	protein_coding	Zfp39	0.00406045	2.62739	0.29	0.12	1.57	2.03	ENSMUSG00000107348.1	unprocessed_pseudogene	Gm6468	0.00968175	-2.24383	5.93	3.66	1.14	0.52
																		ENSMUSG00000024223.3	protein_coding	Armc12	0.00413821	1.72686	2.5	3.07	11	13.72	ENSMUSG00000075227.6	protein_coding	Znhit2	0.00972829	-1.26674	19.54	36.72	14.53	7.6
																		ENSMUSG00000020961.15	protein_coding	Ston2	0.00422707	1.02929	14.33	19.25	31.93	53.94	ENSMUSG00000039952.15	protein_coding	Dag1	0.0104673	-1.15321	6.78	3.96	1.96	2.62
																		ENSMUSG00000046404.5	protein_coding	Yod1	0.0042446	2.1023	0.44	0.18	2.09	1.57	ENSMUSG00000024867.14	protein_coding	Pip5k1b	0.0108581	-1.11882	8.83	12.29	4.51	4.78
																		ENSMUSG00000061778.10	protein_coding	Mospd2	0.00424731	1.53484	2.52	2.66	6.13	14.19	ENSMUSG00000112424.1	processed_pseudogene	Gm6494	0.0110488	-1.22069	16.22	9.44	3.05	7.13
																		ENSMUSG00000032262.13	protein_coding	Elovl4	0.00425145	2.46368	0.31	0.28	2.27	2.46	ENSMUSG00000037736.20	protein_coding	Limch1	0.0110723	-1.00305	22.88	15.44	9.72	8.84
																		ENSMUSG00000025894.11	protein_coding	Aasdhppt	0.00436332	1.10424	4.62	6.19	15.51	13.72	ENSMUSG00000054431.4	protein_coding	Olfr450	0.0115537	-2.27168	3.31	5.26	0.42	0.99
																		ENSMUSG00000031329.4	protein_coding	Tsx	0.00436332	1.22904	17.7	23.47	45.77	76.9	ENSMUSG00000082935.3	processed_pseudogene	Gm7658	0.0123171	-2.51244	2.81	6.9	0.71	0.62
																		ENSMUSG00000021711.17	protein_coding	Trappc13	0.00440023	1.09316	7.52	5.11	16.39	17.07	ENSMUSG00000091552.2	unprocessed_pseudogene	Gm8711	0.0125139	-1.70895	8.73	16.52	2.87	3.87
																		ENSMUSG00000079685.10	protein_coding	Ulbp1	0.00457106	2.01999	0.82	1.96	6.29	8.65	ENSMUSG00000085952.1	lncRNA	Gm12315	0.0132583	-2.15324	8.46	5.49	1.32	1.2
																		ENSMUSG00000028822.11	protein_coding	Tmem50a	0.00487565	1.14167	8.82	13.11	29.87	32.03	ENSMUSG00000070867.4	protein_coding	Trabd2b	0.0134145	-1.19338	3.19	2	1.13	0.98
																		ENSMUSG00000009418.16	protein_coding	Nav1	0.00530966	1.03639	2.26	1.31	4.03	5.11	ENSMUSG00000094215.2	processed_pseudogene	Gm6489	0.013919	-1.98082	7.67	17.18	2.43	2.78
																		ENSMUSG00000021754.17	protein_coding	Map3k1	0.00533581	2.6505	0.12	0.11	0.88	1.25	ENSMUSG00000035382.9	protein_coding	Pcsk7	0.014907	-1.96178	4.01	3.16	1.05	0.47
																		ENSMUSG00000075064.5	protein_coding	Olfr1506	0.00533997	6.7923	0	0	0.71	1.63	ENSMUSG00000078954.9	protein_coding	Arhgap8	0.0149547	-1.08464	34.61	16.63	13.19	9.23
																		ENSMUSG00000067878.13	protein_coding	Map7d3	0.00541976	1.21015	3.27	3.52	11.87	8.2	ENSMUSG00000098137.3	transcribed_unprocessed_pseudogene	Gm33962	0.0150992	-1.35102	13.36	7.26	3.41	3.95
																		ENSMUSG00000025993.10	protein_coding	Slc40a1	0.00545133	1.68243	2.52	2.69	10.81	11.6	ENSMUSG00000039929.14	protein_coding	Urb1	0.0153931	-1.08903	4	2.69	1.25	1.72
																		ENSMUSG00000027394.13	protein_coding	Ttl	0.00559166	1.51243	5.3	2.55	9.24	20.44	ENSMUSG00000110440.1	lncRNA	Gm45894	0.015982	-1.03757	19.57	20	8.77	9.78
																		ENSMUSG00000086193.1	lncRNA	Gm11508	0.00585167	1.21056	24.02	35.57	78.18	100.59	ENSMUSG00000117091.1	protein_coding	Gm5698	0.0174112	-1.29206	26.04	23.15	10.8	7.84
																		ENSMUSG00000053040.13	protein_coding	Aph1c	0.00588052	3.43843	0.08	0.12	1.05	2.6	ENSMUSG00000084917.3	lncRNA	Gm17477	0.0177233	-2.18865	2.68	1.42	0.33	0.36
																		ENSMUSG00000030982.19	protein_coding	Vps35l	0.00595046	1.41422	3.81	2.24	9.17	12.11	ENSMUSG00000043336.14	protein_coding	Filip1l	0.0181761	-1.34765	9.13	3.32	2.2	2.08
																		ENSMUSG00000031633.4	protein_coding	Slc25a4	0.00629641	1.08582	6.32	7.07	20.85	15.22	ENSMUSG00000091900.3	processed_pseudogene	Gm4353	0.0183865	-1.25723	12.24	32.98	9.59	7.24
																		ENSMUSG00000026470.14	protein_coding	Stx6	0.00637054	1.5419	1.18	2.1	6.68	6.14	ENSMUSG00000026196.7	protein_coding	Bard1	0.019226	-1.12121	2.62	4.01	1.67	1.16
																		ENSMUSG00000045438.12	protein_coding	Cox19	0.00644852	1.7662	3.24	3.47	16.19	15.27	ENSMUSG00000090854.9	protein_coding	Gm4340	0.0193783	-1.15848	14.8	18.61	4.95	8.96
																		ENSMUSG00000032802.8	protein_coding	Srxn1	0.00647006	4.36998	0.1	0	2.24	2.19	ENSMUSG00000072324.4	processed_pseudogene	Gm8420	0.0207728	-5.38105	4.86	4.98	0	0.12
																		ENSMUSG00000003929.11	protein_coding	Zfp81	0.00657278	1.10922	6.68	5.7	20.84	13.05	ENSMUSG00000081087.1	processed_pseudogene	Rps15a-ps7	0.0211019	-1.69135	35.48	22.11	6.08	8.56
																		ENSMUSG00000027272.5	protein_coding	Ubr1	0.00657278	2.05568	0.7	1.34	3.1	9.35	ENSMUSG00000031691.14	protein_coding	Tnpo2	0.0216571	-1.00385	6	4.01	2.76	1.95
																		ENSMUSG00000069808.13	protein_coding	Fam57a	0.00665076	1.55545	3.15	1.76	8.21	10.82	ENSMUSG00000095718.2	protein_coding	Gm6502	0.0217185	-1.53756	16.88	4.95	3.32	3.15
																		ENSMUSG00000024038.17	protein_coding	Ndufv3	0.0066543	1.14246	26.1	18.46	65.91	57.37	ENSMUSG00000092579.2	protein_coding	Vmn1r62	0.0219225	-2.32284	3.01	2.1	0.14	0.6
																		ENSMUSG00000048450.10	protein_coding	Msx1	0.00681357	2.39655	0.39	0.6	2.56	5.46	ENSMUSG00000081470.1	processed_pseudogene	Gm14131	0.0222156	-3.1461	6.48	3.31	0.48	0.27
																		ENSMUSG00000031897.9	protein_coding	Psmb10	0.00690325	1.06722	25.42	33.1	82.94	71.79	ENSMUSG00000094314.3	protein_coding	Gm4301	0.0232853	-3.13148	2.85	4.63	0.41	0.14
																		ENSMUSG00000016344.14	protein_coding	Ppdpf	0.00697282	1.16567	16.26	12.22	35.7	46.7	ENSMUSG00000072822.2	protein_coding	BC061212	0.0235821	-1.64384	3.33	5.04	1.27	0.98
																		ENSMUSG00000025396.7	protein_coding	Hsd17b6	0.00697282	1.0057	11.78	11.57	30.1	28.26	ENSMUSG00000096139.4	protein_coding	Gm7978	0.0235821	-1.64384	3.33	5.04	1.27	0.98
																		ENSMUSG00000040158.12	protein_coding	Tax1bp3	0.00697282	1.1228	9.93	5.69	17.85	25.42	ENSMUSG00000025332.14	protein_coding	Kdm5c	0.0241446	-1.08966	4.5	4.15	2.19	1.57
																		ENSMUSG00000030315.15	protein_coding	Vgll4	0.00706433	2.87192	0.29	0.55	4.07	6.14	ENSMUSG00000014444.17	protein_coding	Piezo1	0.024996	-2.7644	1.44	1.4	0.13	0.15
																		ENSMUSG00000020623.11	protein_coding	Map2k6	0.00713549	3.42652	0.1	0.15	2.33	2.27	ENSMUSG00000018820.13	protein_coding	Zfyve27	0.0252891	-1.16203	4.07	4.26	1.69	1.76
																		ENSMUSG00000062382.9	protein_coding	Ftl1-ps1	0.00726238	1.11338	12.08	18.64	37.59	47.87	ENSMUSG00000114212.1	protein_coding	Gm47985	0.0256236	-2.75155	2.79	2.72	0	0.54
																		ENSMUSG00000002265.17	protein_coding	Peg3	0.00744588	1.51871	0.53	0.43	1.61	2.01	ENSMUSG00000095673.1	unprocessed_pseudogene	Gm4308	0.0263425	-3.13148	2.85	4.63	0.41	0.14
																		ENSMUSG00000017390.15	protein_coding	Aldoc	0.00748258	3.87291	0.31	0.05	2.3	4.66	ENSMUSG00000028952.12	protein_coding	Zbtb48	0.026541	-1.3052	7.45	7.47	2.4	3.03
																		ENSMUSG00000024174.9	protein_coding	Pot1b	0.00760078	1.05406	10.57	10.27	28.65	26.3	ENSMUSG00000063881.11	protein_coding	Olfr376	0.0265799	-1.10821	12.93	12.52	3.81	6.92
																		ENSMUSG00000086204.1	lncRNA	Gm15668	0.0076429	1.14808	16.69	14.76	40.94	48.04	ENSMUSG00000046605.14	protein_coding	B3gntl1	0.0305528	-1.15507	4.56	4.71	1.87	1.94
																		ENSMUSG00000053702.16	protein_coding	Nebl	0.0077321	1.9169	0.9	1.3	4.68	7.2	ENSMUSG00000080242.5	processed_pseudogene	Atp6v0c-ps2	0.0313998	-1.58095	20.17	20.47	4.27	6.83
																		ENSMUSG00000023032.12	protein_coding	Slc4a8	0.0077953	1.21592	18.06	12.19	34.52	56.11	ENSMUSG00000104528.1	TEC	Gm43314	0.0345283	-2.54192	1.1	2.49	0.32	0.1
																		ENSMUSG00000011589.9	protein_coding	Fsd1	0.0079214	1.1223	14	10.12	27.91	38.78	ENSMUSG00000056673.14	protein_coding	Kdm5d	0.0348482	-1.32344	3.75	3.25	0.66	1.76
																		ENSMUSG00000039887.11	protein_coding	Alg14	0.0081545	1.01474	11.39	14.72	32.65	34.22	ENSMUSG00000113322.1	lncRNA	Gm48492	0.0348482	-1.36271	5.32	2.89	1.56	1.2
																		ENSMUSG00000037161.14	protein_coding	Mgarp	0.00847696	1.47828	4.2	3.43	14.71	13.44	ENSMUSG00000052075.7	protein_coding	1700029F12Rik	0.0349073	-1.22064	14	15.78	4.3	7.23
																		ENSMUSG00000051379.12	protein_coding	Flrt3	0.00852403	1.87327	0.82	0.5	3.69	3.25	ENSMUSG00000072814.10	protein_coding	Gm7982	0.0363206	-1.57791	8.49	4.79	1.44	2.09
																		ENSMUSG00000079532.1	protein_coding	Ctag2l2	0.00887307	1.71081	4.48	4.74	28.27	13.41	ENSMUSG00000026135.17	protein_coding	Zfp142	0.0366091	-1.05387	4.14	2.62	1.08	1.84
																		ENSMUSG00000031838.8	lncRNA	Ifi30	0.00891773	1.64935	5.87	3.25	12.8	26.14	ENSMUSG00000105643.1	TEC	Gm42611	0.0399212	-1.53526	3	2.02	0.35	1.01
																		ENSMUSG00000116295.1	lncRNA	Gm32885	0.00901687	1.55689	6.29	9.91	28.46	36.49	ENSMUSG00000099576.1	lncRNA	Gm29040	0.0404197	-1.88526	3.95	4.74	0.58	1.13
																		ENSMUSG00000022074.6	protein_coding	Tnfrsf10b	0.00927209	1.70782	0.98	1.25	4.55	5.67	ENSMUSG00000052155.5	protein_coding	Acvr2a	0.0409386	-1.17825	4.34	8.04	2.43	2.5
																		ENSMUSG00000026939.12	protein_coding	Tmem141	0.00949178	2.45449	1.08	1.09	11.75	6.71	ENSMUSG00000032688.9	protein_coding	Malt1	0.0419564	-1.20467	3.26	3.76	1.5	1.22
																		ENSMUSG00000045232.4	protein_coding	Rln3	0.0097362	1.25862	17.11	11.57	33.09	57.47	ENSMUSG00000110993.1	TEC	Gm47963	0.0434708	-1.30639	7.79	3.64	2.26	1.65
																		ENSMUSG00000066441.14	protein_coding	Rdh11	0.00973863	1.08062	9.96	5.98	18.5	23.79	ENSMUSG00000116275.1	protein_coding	Zc3h11a	0.0443005	-1.50175	1.88	4.16	1.37	0.31
																		ENSMUSG00000041649.13	protein_coding	Klf8	0.00993524	1.24025	7.67	3.85	17.55	18.29	ENSMUSG00000118206.1	lncRNA	Gm50358	0.0443005	-1.14534	5.34	3.99	1.81	1.97
																		ENSMUSG00000085534.7	lncRNA	Gm2117	0.00993524	1.07596	20.78	13.52	26.37	67.91	ENSMUSG00000084349.3	processed_pseudogene	Rpl3-ps1	0.0450668	-1.23165	8.23	10.45	3.51	3.42
																		ENSMUSG00000079057.4	protein_coding	Cyp4v3	0.00994893	2.58431	0.24	0.1	1.05	2.15	ENSMUSG00000032754.14	protein_coding	Slc8b1	0.045774	-1.40755	4.22	11.92	2.69	2.31
																		ENSMUSG00000067360.12	protein_coding	Pramel3	0.0104846	1.15221	9.84	2.86	20.36	16.72	ENSMUSG00000075502.2	protein_coding	Kbtbd6	0.0489985	-1.02573	5.34	4.67	2.22	2.3
																		ENSMUSG00000032334.10	protein_coding	Loxl1	0.011091	1.4767	1.03	1.72	4.35	6.07
																		ENSMUSG00000118038.1	lncRNA	Gm9895	0.0111613	1.55309	6.63	6.57	20.34	33.07
																		ENSMUSG00000105703.2	lncRNA	Gm43305	0.0116128	1.37942	3.33	3.19	9.96	12.65
																		ENSMUSG00000069208.9	protein_coding	Zfp825	0.0119331	1.24005	8.09	4.11	22.73	15.3
																		ENSMUSG00000065947.3	protein_coding	mt-Nd4l	0.0125541	1.07561	56.97	50.19	114.59	180.85
																		ENSMUSG00000034690.13	protein_coding	Nlrp4c	0.012695	1.28164	2.13	1.42	7.32	4.23
																		ENSMUSG00000070473.4	protein_coding	Cldn3	0.0127133	2.51299	0.47	0.51	4.35	4.66
																		ENSMUSG00000032186.15	protein_coding	Tmod2	0.0128898	1.17835	3.4	1.79	5.78	9.53
																		ENSMUSG00000117221.1	lncRNA	Gm17830	0.0128898	1.563	2.42	3.31	6.99	16.57
																		ENSMUSG00000023967.9	protein_coding	Mrps18a	0.0133218	1.13758	10.06	11.82	38.96	24.51
																		ENSMUSG00000094157.7	protein_coding	Gm7995	0.013426	1.04235	11.54	22.53	40.4	50.55
																		ENSMUSG00000032018.14	protein_coding	Sc5d	0.0134798	1.03442	6.25	6.94	14.64	20.09
																		ENSMUSG00000051319.6	protein_coding	Mtln	0.0137653	1.59384	3.6	3.91	17.41	14.43
																		ENSMUSG00000041231.15	protein_coding	Ublcp1	0.0138394	1.03768	8.19	10.24	18.58	30.28
																		ENSMUSG00000006315.9	protein_coding	Tmem147	0.0139769	1.59687	3.43	4.49	17.72	15.73
																		ENSMUSG00000084983.7	lncRNA	Gm11789	0.0145235	2.72852	0.83	1.22	6.33	17.1
																		ENSMUSG00000019158.9	protein_coding	Tmem160	0.0146351	1.22095	10.91	24.42	58	51.81
																		ENSMUSG00000018865.9	protein_coding	Sult4a1	0.0147374	1.9689	1.18	0.48	5.14	4.43
																		ENSMUSG00000036368.8	protein_coding	Rmdn2	0.0147374	1.61979	3.91	2.77	10.66	18.02
																		ENSMUSG00000086216.1	lncRNA	Gm13610	0.015046	2.30937	0.59	1.44	9.98	5.71
																		ENSMUSG00000040511.14	protein_coding	Pvr	0.0152918	1.58502	1.35	0.9	4.11	5.27
																		ENSMUSG00000078815.8	protein_coding	Cacng6	0.0153781	2.97586	0.24	0.12	2.89	1.87
																		ENSMUSG00000055555.1	protein_coding	4930502E18Rik	0.015982	2.47473	0.68	0.22	3.37	4.82
																		ENSMUSG00000026698.8	protein_coding	Pigc	0.0161587	1.57311	4.13	0.76	11.28	9.73
																		ENSMUSG00000079577.1	protein_coding	Gm14692	0.016324	2.46943	1.65	0.33	7.32	10.32
																		ENSMUSG00000030707.15	protein_coding	Coro1a	0.0168376	2.12361	0.75	0.59	4.54	4.53
																		ENSMUSG00000061911.15	protein_coding	Myt1l	0.0168833	1.84868	0.49	0.27	2.18	1.87
																		ENSMUSG00000059040.5	protein_coding	Eno1b	0.017158	1.09856	3.88	4.2	11.37	11.61
																		ENSMUSG00000027171.10	protein_coding	Prrg4	0.0172328	2.76595	0.26	0.13	1.56	2.87
																		ENSMUSG00000022358.7	protein_coding	Fbxo32	0.01789	1.69266	0.22	0.34	1.15	1.51
																		ENSMUSG00000117492.1	transcribed_processed_pseudogene	Gm19052	0.0181544	5.25306	0	0.05	2.05	3.55
																		ENSMUSG00000042747.12	protein_coding	Krtcap2	0.0186703	1.05569	15.76	15.34	53.3	31.79
																		ENSMUSG00000081805.1	processed_pseudogene	Gm14335	0.0186703	1.46183	4.48	4.46	16.16	18.12
																		ENSMUSG00000079536.1	protein_coding	Ctag2l1	0.0188499	1.0854	14.31	19.93	62.28	35.74
																		ENSMUSG00000051335.6	protein_coding	Gfod1	0.0193359	1.67231	0.47	0.4	2.32	1.77
																		ENSMUSG00000000168.9	protein_coding	Dlat	0.0194433	1.04638	3.58	3.34	9.03	9.75
																		ENSMUSG00000020839.16	protein_coding	Tmigd1	0.019646	1.49392	2.3	2.11	8.45	8.97
																		ENSMUSG00000091614.2	protein_coding	Gm17657	0.0207728	1.23621	5.14	2.68	9.19	16.35
																		ENSMUSG00000107008.3	lncRNA	Gm2762	0.0210491	1.86123	4.9	2.84	9.4	34.18
																		ENSMUSG00000036528.16	protein_coding	Ppfibp2	0.0214451	1.0252	6.89	5.14	13.4	18.59
																		ENSMUSG00000047407.17	protein_coding	Tgif1	0.0218786	1.48587	1.62	3.99	11.1	11.47
																		ENSMUSG00000079111.3	protein_coding	Kdelr2	0.0222156	1.0561	4.65	3.46	11.82	10.47
																		ENSMUSG00000014846.12	protein_coding	Tppp3	0.0233447	1.51439	4.46	1.84	11.74	13.71
																		ENSMUSG00000020183.11	protein_coding	Cpm	0.0235524	1.00965	5.48	7.57	12.09	23.13
																		ENSMUSG00000033192.5	protein_coding	Lpcat2	0.0238863	1.08424	8.17	5.01	15.96	21.6
																		ENSMUSG00000038370.6	protein_coding	Pcp4l1	0.0253475	1.1224	3.99	4.81	9.19	17.26
																		ENSMUSG00000046879.7	protein_coding	Irgm1	0.0253747	2.07886	0.57	0.37	1.71	4.78
																		ENSMUSG00000053977.13	protein_coding	Cd8a	0.0255349	2.1884	0.24	0.4	2.45	2.45
																		ENSMUSG00000029998.14	protein_coding	Pcyox1	0.0255715	1.39266	1.98	1.78	5.6	8.25
																		ENSMUSG00000105734.1	protein_coding	4930558C23Rik	0.0261683	1.58619	2.83	3.39	14.75	13.14
																		ENSMUSG00000017969.13	protein_coding	Ptgis	0.0262855	1.74683	1.21	0.43	4.3	4.07
																		ENSMUSG00000018841.17	protein_coding	Rad51d	0.0263425	1.51784	0.69	1.04	3.06	4.23
																		ENSMUSG00000114347.1	lncRNA	Gm47913	0.0265881	1.42081	8.49	9.19	30.08	37.13
																		ENSMUSG00000025491.14	protein_coding	Ifitm1	0.0266003	1.23014	7.79	11.01	29.66	30.39
																		ENSMUSG00000050335.17	protein_coding	Lgals3	0.0274971	1.20623	4.23	12.11	19.08	35.38
																		ENSMUSG00000117245.1	lncRNA	Gm49887	0.0275255	1.78533	3.01	2.03	11.04	15.99
																		ENSMUSG00000043773.5	lncRNA	1700048O20Rik	0.0276051	1.02879	17.26	9.73	33.38	40.5
																		ENSMUSG00000035158.15	protein_coding	Mitf	0.0279213	1.55968	0.47	0.46	2.24	1.81
																		ENSMUSG00000057551.10	protein_coding	Zfp317	0.0279213	1.06542	1.65	2.98	7.38	5.74
																		ENSMUSG00000074127.6	protein_coding	Cmtm2a	0.0289047	2.07008	1.03	0.63	4.62	6.83
																		ENSMUSG00000030800.10	protein_coding	Prss8	0.0289125	1.29367	2.19	3.44	7.42	11.94
																		ENSMUSG00000020925.16	protein_coding	Ccdc43	0.0293635	1.40633	1.86	1.92	5.98	8.34
																		ENSMUSG00000024691.13	protein_coding	Fam111a	0.0302704	2.11393	0.81	0.18	1.96	5.08
																		ENSMUSG00000028041.17	protein_coding	Adam15	0.0303312	2.88056	0.21	0.11	1.95	2.31
																		ENSMUSG00000061132.13	protein_coding	Blnk	0.03108	1.20941	5.89	2.41	8.63	18.52
																		ENSMUSG00000085085.2	lncRNA	1700086P04Rik	0.0314132	1.90213	1.01	1.16	5.29	8.01
																		ENSMUSG00000004885.5	protein_coding	Crabp2	0.0330157	1.01865	9.13	5.9	20.26	21.17
																		ENSMUSG00000026958.13	protein_coding	Dpp7	0.0335514	1.26311	5.01	8.72	24.59	21.56
																		ENSMUSG00000006313.5	protein_coding	Upk1a	0.0340043	1.06127	3.72	6.86	16.38	14.15
																		ENSMUSG00000094378.7	protein_coding	Gm15097	0.0341926	1.56544	1.59	0.95	7.31	3.82
																		ENSMUSG00000060240.12	protein_coding	Cend1	0.0342292	2.87053	0.17	0.18	2.37	2.4
																		ENSMUSG00000005873.6	protein_coding	Reep5	0.034357	1.02455	10.48	6.27	21.14	25.25
																		ENSMUSG00000007041.9	protein_coding	Clic1	0.034357	1.7824	0.6	1.25	4.93	5.45
																		ENSMUSG00000025090.9	protein_coding	Ccdc172	0.035121	1.7384	1.46	1.7	9.62	7.09
																		ENSMUSG00000021806.4	protein_coding	Nid2	0.0355403	1.01621	4.32	1.93	9.21	7.79
																		ENSMUSG00000053856.7	protein_coding	Dnajc5g	0.0361464	1.6406	0.93	2	9.25	4.83
																		ENSMUSG00000047844.3	protein_coding	Bex4	0.0379092	2.59341	0.28	0.67	6.81	4.41
																		ENSMUSG00000035770.8	protein_coding	Dync1li2	0.0385589	1.19424	2.09	1.57	4.79	6.93
																		ENSMUSG00000042745.9	protein_coding	Id1	0.0385589	1.06924	11.43	16.41	23.57	56.67
																		ENSMUSG00000055407.14	protein_coding	Map6	0.0385589	1.75096	0.41	0.51	1.63	3.38
																		ENSMUSG00000115138.1	lncRNA	Gm36899	0.0385589	1.25211	3.21	3.21	8.39	13.55
																		ENSMUSG00000029682.5	protein_coding	Spam1	0.038684	1.15152	2.45	3.36	9.44	8.32
																		ENSMUSG00000085101.7	lncRNA	Platr16	0.0389988	5.32326	0	0	6.46	3.42
																		ENSMUSG00000025481.12	protein_coding	Urah	0.0399212	2.79374	0.3	0.84	6.05	8.77
																		ENSMUSG00000022853.7	protein_coding	Ehhadh	0.0408065	2.80241	0.22	0	1.5	1.4
																		ENSMUSG00000047361.16	protein_coding	Gm973	0.041612	1.38181	3.19	5.38	13.33	19.97
																		ENSMUSG00000031434.15	protein_coding	Morc4	0.0423087	1.79292	0.89	0.67	3.88	5.15
																		ENSMUSG00000030747.5	protein_coding	Dgat2	0.042736	1.20131	1.45	2.72	5.74	8.11
																		ENSMUSG00000003526.12	protein_coding	Prodh	0.0431031	2.32331	0.34	0.5	5.52	2.38
																		ENSMUSG00000112286.1	lncRNA	Gm47561	0.0437432	1.20356	7.2	6.51	22.35	21.96
																		ENSMUSG00000031433.15	protein_coding	Rbm41	0.0442668	1.0555	5.76	3.26	18.14	8.09
																		ENSMUSG00000018740.14	protein_coding	Slc25a35	0.0443005	1.72483	0.16	0.81	2	3.59
																		ENSMUSG00000078862.10	protein_coding	Gm14326	0.0443005	1.25278	2.28	2.59	9.44	7.52
																		ENSMUSG00000047789.5	protein_coding	Slc38a9	0.0450076	1.75454	0.53	0.22	2.57	1.6
																		ENSMUSG00000069170.14	protein_coding	Adgrv1	0.0450076	1.5668	1.6	1.48	10.73	3.91
																		ENSMUSG00000085143.1	lncRNA	Gm11520	0.0450076	1.41281	3.59	6.56	21.78	18.75
																		ENSMUSG00000030325.16	protein_coding	Klrb1c	0.0450668	4.84055	0.04	0	3.35	0.15
																		ENSMUSG00000094018.2	protein_coding	S100a2	0.045646	2.62486	0.12	0.2	4.1	0.11
																		ENSMUSG00000002699.13	protein_coding	Lcp2	0.0465229	3.35061	0.03	0.06	1.81	0.44
																		ENSMUSG00000022037.15	protein_coding	Clu	0.0476227	1.14052	2.32	3.11	7.57	9.19
																		ENSMUSG00000085921.1	lncRNA	Gm13752	0.0476227	1.1702	11.52	11.13	30.72	40.91
																		ENSMUSG00000090935.10	protein_coding	Synj2bp	0.0479134	1.05413	3.39	2.61	9.24	7.62
																		ENSMUSG00000037280.12	protein_coding	Galnt6	0.0479401	1.66477	0.24	0.4	1.83	1.53
																		ENSMUSG00000031533.4	protein_coding	Mrps31	0.0484849	1.58038	0.84	1.1	4.45	4.88
																		ENSMUSG00000085715.2	lncRNA	Tsix	0.0488902	1.09814	1.23	1.06	3.39	3.35
																		ENSMUSG00000042523.12	protein_coding	Dnal1	0.0491023	1.43384	2.56	1.84	7.44	10.47
[truncated: 4 more columns]

## Sheet: Table S3
Table S3. Differential expressed genes of E4.5 ICM treated with EED dTAG13 versus that treated with DMSO.
E4.5 ICM up									E4.5 ICM down
gene_id	gene_type	gene_name	padj	log2FoldChange	ICM_DMSO_rep1	ICM_DMSO_rep2	ICM_dTAG_rep1	ICM_dTAG_rep2	gene_id	gene_type	gene_name	padj	log2FoldChange	ICM_DMSO_rep1	ICM_DMSO_rep2	ICM_dTAG_rep1	ICM_dTAG_rep2
ENSMUSG00000095180.8	protein_coding	Rhox5	0	2.86033	59.86	59.77	424.52	426.08	ENSMUSG00000023043.7	protein_coding	Krt18	0	-3.34848	322.57	320.44	30.31	31.21
ENSMUSG00000042808.8	protein_coding	Gpx2	1.44621e-166	2.58031	23.9	24.77	140.5	145.35	ENSMUSG00000091957.3	transcribed_processed_pseudogene	Rps2-ps10	1.09431e-157	-1.25405	489.28	479.59	198.42	197.75
ENSMUSG00000027855.13	protein_coding	Sycp1	1.03338e-126	1.67493	41.74	41.3	127.46	132.33	ENSMUSG00000049382.10	protein_coding	Krt8	6.96531e-136	-1.39175	150.84	154.06	56.58	56.68
ENSMUSG00000075014.1	protein_coding	Gm10800	8.72793e-122	2.17693	51.19	48.53	222.16	220.11	ENSMUSG00000020644.9	protein_coding	Id2	4.30649e-124	-3.01116	70.58	71.49	8.29	8.77
ENSMUSG00000026728.9	protein_coding	Vim	2.52067e-105	2.1637	15.11	14.7	64.14	66.94	ENSMUSG00000031297.14	protein_coding	Slc7a3	2.64255e-82	-2.08829	38.67	38.21	8.48	9.02
ENSMUSG00000001847.14	protein_coding	Rac1	1.39734e-96	1.43994	41.56	44.06	114.01	113.98	ENSMUSG00000021953.14	protein_coding	Tdh	1.15266e-80	-1.41455	90.55	94.4	34.52	33.08
ENSMUSG00000043866.11	protein_coding	Taf10	2.5749e-85	1.37249	125.6	132.71	330.5	326.25	ENSMUSG00000030672.12	protein_coding	Mylpf	1.51476e-75	-1.12006	548.82	550.29	250.26	242.65
ENSMUSG00000046841.5	protein_coding	Ckap4	1.38666e-84	1.0617	45.6	46.13	91.98	95.57	ENSMUSG00000085035.1	lncRNA	Gm12031	1.53926e-67	-3.5222	76.57	73.36	5.69	6.76
ENSMUSG00000029538.14	protein_coding	Srsf9	2.90774e-84	1.39656	61.94	65.22	167.86	160.99	ENSMUSG00000074207.10	protein_coding	Adh1	5.12964e-65	-2.5794	40.42	38.42	6.48	6.27
ENSMUSG00000003153.10	protein_coding	Slc2a3	1.4476e-76	1.15671	29.21	28.52	65.78	60.47	ENSMUSG00000115338.2	protein_coding	Pnp	1.34191e-60	-1.09637	115.61	115.62	55.17	50.26
ENSMUSG00000063696.7	processed_pseudogene	Gm8730	3.15358e-76	1.00718	178.4	175.35	339.99	356.15	ENSMUSG00000069117.4	protein_coding	Gm10260	1.31132e-58	-1.11531	402.44	393.52	178.07	179.37
ENSMUSG00000070972.13	protein_coding	Dnajc25	8.59759e-70	1.8287	15.63	14.82	57.04	49.48	ENSMUSG00000106190.1	processed_pseudogene	Gm20768	7.40592e-57	-1.33045	53.22	53.4	20.22	20.94
ENSMUSG00000061755.10	protein_coding	Bod1l	2.18404e-49	1.17667	9.42	9.03	21.63	19.4	ENSMUSG00000002031.13	protein_coding	Ift46	4.12104e-55	-1.15596	173.38	159.3	71.53	73.49
ENSMUSG00000106106.2	rRNA	CT010467.1	3.94407e-49	1.19967	677.03	702.24	1481.28	1638.13	ENSMUSG00000034127.15	protein_coding	Tspan8	4.15172e-51	-2.1672	45.11	45.86	9.57	9.96
ENSMUSG00000037503.12	protein_coding	Fam168b	5.41411e-46	1.70415	5.22	5.47	16.79	17.54	ENSMUSG00000030060.14	protein_coding	Hmces	9.53173e-51	-2.10163	39.89	42.38	9.56	9
ENSMUSG00000046707.9	protein_coding	Csnk2a2	1.02044e-44	1.31313	14.48	16.05	35.72	38.91	ENSMUSG00000028179.12	protein_coding	Cth	1.3196e-49	-1.01877	122.79	129.93	60.87	60.55
ENSMUSG00000020697.16	protein_coding	Lig3	1.0836e-44	1.56059	5.97	5.51	16.31	16.99	ENSMUSG00000026276.20	protein_coding	2025-09-02	3.1429e-47	-1.29824	31.79	35.87	13.56	13.2
ENSMUSG00000046449.15	protein_coding	Nexmif	2.09034e-43	1.09258	8.7	8.46	18.12	17.81	ENSMUSG00000064010.12	protein_coding	Dppa1	6.31885e-44	-1.4982	107.2	109.54	34.78	39.43
ENSMUSG00000116048.1	protein_coding	2025-09-02	3.60775e-43	1.17343	26	21.54	53.34	51.84	ENSMUSG00000090877.3	protein_coding	Hspa1b	7.57863e-38	-3.20063	9.31	9.38	0.68	1.21
ENSMUSG00000025134.2	protein_coding	Alyref	1.55646e-42	1.09172	81.3	85.2	172.18	176.56	ENSMUSG00000031609.3	protein_coding	Sap30	3.09464e-37	-1.10502	103.17	102.95	45.04	47.87
ENSMUSG00000031990.15	protein_coding	Jam3	2.53649e-42	2.22085	5.41	4.74	24.13	22.72	ENSMUSG00000095996.4	protein_coding	Gm16513	7.34813e-33	-1.19346	34.24	32.54	13.73	14.53
ENSMUSG00000086503.4	lncRNA	Xist	1.3163e-40	1.06669	17.5	18.24	39.85	33.86	ENSMUSG00000022210.7	protein_coding	Dhrs4	5.148e-32	-1.78878	39.17	35.57	9.94	10.84
ENSMUSG00000067338.6	protein_coding	Tuba3b	3.17266e-38	3.57808	0.87	1.04	11.12	12.16	ENSMUSG00000001829.17	protein_coding	Clpb	1.36158e-31	-1.47004	24.05	23.66	8.24	8.38
ENSMUSG00000038538.17	protein_coding	Ubn2	7.10708e-37	1.40288	6.82	6.47	17.69	16.97	ENSMUSG00000046180.11	protein_coding	4930550L24Rik	3.5336e-31	-2.49804	16.86	16.11	2.84	2.74
ENSMUSG00000087412.4	transcribed_processed_pseudogene	Gm15501	9.1678e-37	1.76808	25.63	26.97	88.8	88.74	ENSMUSG00000022899.9	protein_coding	Slc15a2	3.88895e-30	-2.23393	33.18	28.64	5.88	6.63
ENSMUSG00000021732.14	protein_coding	Fgf10	1.73733e-36	1.09241	13.96	13.03	29.46	27.14	ENSMUSG00000037533.20	protein_coding	Rapgef6	4.3562e-30	-1.22674	17.81	16.75	7.4	6.92
ENSMUSG00000071076.6	protein_coding	Jund	2.62652e-35	1.92798	7.24	6.41	24.8	26.52	ENSMUSG00000001100.10	protein_coding	Poldip2	2.22632e-29	-1.01407	63.26	59.49	28.95	29.95
ENSMUSG00000068036.16	protein_coding	Afdn	1.60648e-34	1.23023	27.15	30.64	63.8	69.78	ENSMUSG00000068220.6	protein_coding	Lgals1	7.65997e-28	-1.07876	130.36	124.18	56.82	59.77
ENSMUSG00000075602.10	protein_coding	Ly6a	2.24918e-34	1.04835	71.01	71.61	147.41	143.04	ENSMUSG00000095193.2	lncRNA	Gm20939	2.46928e-27	-1.13229	28.89	26.13	12.5	11.82
ENSMUSG00000027999.15	protein_coding	Pla2g12a	4.22961e-34	1.51149	15.31	14.37	41.07	42.39	ENSMUSG00000019478.16	protein_coding	Rab4a	3.00229e-27	-1.58958	35.02	32.42	10.99	10.58
ENSMUSG00000028530.14	protein_coding	Jak1	1.57656e-33	1.23942	10.9	12.88	27.59	27.79	ENSMUSG00000031527.7	protein_coding	Eri1	7.75657e-27	-1.10986	20.66	18.84	8.67	9.03
ENSMUSG00000006200.3	protein_coding	Rhox6	3.66641e-33	3.02076	2.48	3.09	22.18	23.38	ENSMUSG00000029461.17	protein_coding	Fam168a	8.53333e-27	-1.13463	30.81	33.97	13.88	14.67
ENSMUSG00000048490.14	protein_coding	Nrip1	5.60554e-33	1.23528	14.53	12.59	32.93	29.88	ENSMUSG00000000439.9	protein_coding	Mkrn2	1.06546e-26	-1.58191	13.2	10.58	4.29	3.39
ENSMUSG00000052812.5	protein_coding	Atad2b	7.60654e-33	1.19366	7.9	8.13	17.58	18.54	ENSMUSG00000112819.1	lncRNA	Gm46332	2.63458e-26	-1.62202	122.29	117.98	38.16	36.95
ENSMUSG00000031521.5	protein_coding	Aga	1.27258e-32	1.80008	9.53	9.79	32.73	33.97	ENSMUSG00000113944.1	lncRNA	Gm48847	3.10316e-26	-3.75985	23.25	24.66	1.23	2
ENSMUSG00000024817.13	protein_coding	Uhrf2	1.34782e-30	1.34286	16.2	14.1	39.4	36.39	ENSMUSG00000048960.13	protein_coding	Prex2	2.65623e-25	-2.94851	12.52	13.56	1.91	1.35
ENSMUSG00000044502.16	protein_coding	Bod1	2.37168e-30	1.12282	31.46	29.09	64.32	65.38	ENSMUSG00000037031.10	protein_coding	Tspan15	3.63813e-25	-2.53482	7.64	6.9	1.08	1.29
ENSMUSG00000051159.16	protein_coding	Cited1	2.41734e-30	1.93413	11.45	10.85	43	41.65	ENSMUSG00000032495.8	protein_coding	Lrrc2	3.67818e-25	-1.20569	28.72	30.33	11.43	13.26
ENSMUSG00000029290.12	protein_coding	Zfp326	2.6839e-29	1.218	14.3	16.42	35.55	34.99	ENSMUSG00000025056.4	protein_coding	Nr0b1	5.507e-24	-1.50302	22.66	22.86	7.81	7.64
ENSMUSG00000117292.1	lncRNA	E330032C10Rik	1.61292e-28	1.48537	6.41	6.09	16.88	17.73	ENSMUSG00000080242.5	processed_pseudogene	Atp6v0c-ps2	6.4302e-23	-1.52711	117.53	113.32	40.95	36.2
ENSMUSG00000030265.14	protein_coding	Kras	2.92051e-28	1.00114	26.17	27.79	53.28	53.08	ENSMUSG00000022683.13	protein_coding	Pla2g10	7.29528e-23	-1.05311	64.4	65.22	30.6	29.89
ENSMUSG00000028889.17	protein_coding	Yrdc	2.05185e-27	1.18803	22.26	21.89	51.9	47.45	ENSMUSG00000102330.1	TEC	Gm37234	4.13418e-22	-5.03749	8.8	7.4	0.3	0.17
ENSMUSG00000027523.20	protein_coding	Gnas	2.63305e-26	1.01051	37.99	42.42	81.26	78.54	ENSMUSG00000028164.15	protein_coding	Manba	5.10077e-22	-1.66831	10.7	9.95	3.33	2.91
ENSMUSG00000031548.7	protein_coding	Sfrp1	6.7749e-26	1.09591	8.2	7.67	16.42	16.98	ENSMUSG00000118061.1	lncRNA	Rbfaos	6.24175e-22	-1.58793	12.19	12.82	3.87	4.1
ENSMUSG00000049387.10	protein_coding	Cox7b2	2.78332e-25	5.61999	0.67	0.53	30.26	30.75	ENSMUSG00000102633.1	TEC	Gm38224	7.98362e-22	-3.00918	7.76	6.97	0.61	1.07
ENSMUSG00000050812.18	protein_coding	Ecpas	2.92092e-25	1.28112	7.31	6.98	19.44	15.06	ENSMUSG00000048612.16	protein_coding	Myof	9.09612e-22	-5.53577	3.35	3.9	0.09	0.06
ENSMUSG00000060802.8	protein_coding	B2m	3.61564e-25	1.33252	29.88	28.77	77.75	68.55	ENSMUSG00000020743.15	protein_coding	Mif4gd	3.32478e-21	-1.28177	41.8	40.02	14.89	17.44
ENSMUSG00000024378.9	protein_coding	Stard4	4.81843e-25	1.66338	6.98	5.59	18.87	20.42	ENSMUSG00000063281.9	protein_coding	Zfp35	4.33541e-21	-1.19457	17.96	16.88	7.57	7.12
ENSMUSG00000004317.14	protein_coding	Clcn5	6.29381e-25	1.12682	3.91	3.75	8.33	8.17	ENSMUSG00000079029.2	protein_coding	Gm5662	1.23642e-20	-1.05878	34.47	35.09	16.19	16.06
ENSMUSG00000024521.8	protein_coding	Pmaip1	1.02489e-24	1.05087	15.36	14.04	29.37	30.57	ENSMUSG00000068417.8	protein_coding	Pnp2	1.34466e-20	-2.85941	11.12	10.44	1.35	1.42
ENSMUSG00000029322.12	protein_coding	Plac8	1.18332e-24	1.31685	32.14	32.17	78.3	80.22	ENSMUSG00000000385.8	protein_coding	Tmprss2	2.43848e-20	-4.49007	2.91	3.32	0.09	0.15
ENSMUSG00000027364.14	protein_coding	Usp50	1.65132e-24	1.40306	9.16	8.3	21.83	23.81	ENSMUSG00000091971.3	protein_coding	Hspa1a	1.13529e-19	-3.007	4.05	4.52	0.4	0.58
ENSMUSG00000021268.17	lncRNA	Meg3	3.40866e-24	1.2855	17.86	18.27	43.65	43.54	ENSMUSG00000058240.14	protein_coding	Cryzl1	3.49002e-19	-1.07972	50.61	56.98	27.08	22.27
ENSMUSG00000050029.7	protein_coding	Rap2c	1.37542e-23	1.05626	9.91	10.54	21.92	20.11	ENSMUSG00000118138.1	lncRNA	Gm50322	3.5802e-19	-1.20318	11.06	11.15	4.5	4.78
ENSMUSG00000069041.8	protein_coding	Slc25a31	2.40379e-23	2.09655	2.38	2.77	11.43	10.74	ENSMUSG00000057948.12	protein_coding	Unc13d	3.88934e-19	-1.64551	30.4	31.15	9.37	9.39
ENSMUSG00000028007.13	protein_coding	Snx7	7.11876e-23	1.57265	6.54	7.72	21.5	20.76	ENSMUSG00000029359.13	protein_coding	Tesc	5.045e-19	-2.01254	24.23	25.47	6.9	4.91
ENSMUSG00000039470.15	protein_coding	Zdhhc2	9.36077e-23	1.85541	2.25	2.52	8.13	9.09	ENSMUSG00000019303.14	protein_coding	Psmc3ip	5.72022e-19	-1.05958	64.6	58.68	27.5	29.43
ENSMUSG00000078817.4	protein_coding	Nlrp12	1.9077e-22	1.05844	5.06	5.86	11.74	10.78	ENSMUSG00000040818.10	protein_coding	Dennd6a	1.91269e-18	-1.32983	9.51	9.58	3.51	3.77
ENSMUSG00000059325.14	protein_coding	Hopx	8.87084e-22	1.40529	15.95	14.23	38.8	40.38	ENSMUSG00000095976.2	protein_coding	Gm5891	2.18513e-18	-3.59298	4.45	4.71	0.34	0.37
ENSMUSG00000042659.15	protein_coding	Arrdc4	1.63407e-21	1.29849	15.29	16.54	38.33	39.35	ENSMUSG00000095683.2	protein_coding	Gm10662	2.3364e-18	-3.59298	4.45	4.71	0.34	0.37
ENSMUSG00000023088.17	protein_coding	Abcc1	2.21368e-21	1.74974	1.3	1.52	4.49	4.99	ENSMUSG00000032890.17	protein_coding	Rims3	2.40487e-18	-3.82755	2.35	1.96	0.14	0.14
ENSMUSG00000031239.5	protein_coding	Itm2a	6.94895e-21	1.58023	6.25	6.31	19.56	17.9	ENSMUSG00000095315.2	protein_coding	Gm10130	4.1443e-18	-1.62904	12.03	12.72	3.85	3.79
ENSMUSG00000073243.2	protein_coding	Gm9	7.3065e-21	2.78578	2.33	3.56	20.64	21.07	ENSMUSG00000026277.14	protein_coding	Stk25	4.4205e-18	-1.18777	19.55	21.4	8.96	8.39
ENSMUSG00000045763.8	protein_coding	Basp1	9.05516e-21	1.21956	11.22	11.63	25.99	26.73	ENSMUSG00000022129.4	protein_coding	Dct	7.70935e-18	-1.0676	15.66	15.18	6.82	7.34
ENSMUSG00000026246.12	protein_coding	Alppl2	4.20437e-20	1.76051	3.75	3.84	12.29	13.45	ENSMUSG00000044279.15	protein_coding	Crb3	1.12355e-17	-2.35293	14.97	14.91	2.77	2.73
ENSMUSG00000014355.10	protein_coding	Anapc1	5.89533e-20	1.01934	7.27	7.85	14.3	15.94	ENSMUSG00000025491.14	protein_coding	Ifitm1	1.56121e-17	-2.70516	24.99	24.12	3.28	3.7
ENSMUSG00000053279.8	protein_coding	Aldh1a1	6.00812e-20	1.51528	5.47	5.46	15.46	15.66	ENSMUSG00000078931.4	protein_coding	Pdf	1.56913e-17	-1.21088	34.92	35.27	13.81	15.29
ENSMUSG00000036902.11	protein_coding	Neto2	6.16809e-20	1.6342	1.86	1.95	5.57	6.23	ENSMUSG00000022678.16	protein_coding	Nde1	2.13236e-17	-1.18404	20.59	20.4	8.89	8.48
ENSMUSG00000028152.10	protein_coding	Tspan5	9.92441e-20	1.79113	2.49	2.6	8.74	8.92	ENSMUSG00000096403.2	processed_pseudogene	Gm9825	3.24212e-17	-1.46528	42.05	39.9	14.97	13.45
ENSMUSG00000000374.8	protein_coding	Trappc10	1.96388e-19	1.98238	1.43	1.57	5.66	6.23	ENSMUSG00000012117.13	protein_coding	Dhdds	4.51124e-17	-1.65423	13.47	13.41	3.54	4.55
ENSMUSG00000027993.16	protein_coding	Trim2	9.27203e-19	1.47273	2.46	2.8	7.87	6.75	ENSMUSG00000052837.6	protein_coding	Junb	2.68485e-16	-1.14823	23.32	25.42	10.51	10.64
ENSMUSG00000058147.1	protein_coding	Xlr3c	2.0028e-18	1.49514	7.08	7.5	21.86	19.29	ENSMUSG00000035601.9	protein_coding	Trmt10b	4.30795e-16	-1.77448	14.43	17.52	4.3	4.54
ENSMUSG00000025742.5	protein_coding	Prps2	3.70642e-18	2.02487	1.33	1.51	5.84	5.86	ENSMUSG00000054099.11	protein_coding	Slc25a40	5.04358e-16	-1.24901	16.29	15.16	5.71	6.93
ENSMUSG00000021745.14	protein_coding	Ptprg	5.11424e-18	1.01105	7.17	6.81	13.41	14.39	ENSMUSG00000095427.2	processed_pseudogene	Rps2-ps6	5.07385e-16	-2.14229	25.47	20.31	5.57	4.26
ENSMUSG00000107205.1	TEC	Gm42576	1.4282e-17	2.86048	0.49	0.54	3.94	3.77	ENSMUSG00000040412.17	protein_coding	5330417C22Rik	1.00456e-15	-3.36978	1.91	1.58	0.18	0.13
ENSMUSG00000021701.8	protein_coding	Plk2	2.37272e-17	1.41276	4.73	4.07	11.65	11.66	ENSMUSG00000002504.15	protein_coding	Slc9a3r2	1.17448e-15	-2.39179	8.03	6.8	1.45	1.2
ENSMUSG00000030022.14	protein_coding	Adamts9	4.69028e-17	1.47958	2.58	2.47	6.84	7.2	ENSMUSG00000005892.4	protein_coding	Trh	2.41056e-15	-1.54982	18.34	17.83	5.8	5.94
ENSMUSG00000022892.11	protein_coding	App	6.80503e-17	1.69112	4.44	4.01	15.09	12.27	ENSMUSG00000078249.5	protein_coding	Hmga1b	3.41659e-15	-2.58262	10.85	9.38	2.1	1.07
ENSMUSG00000038679.16	protein_coding	Trps1	9.43088e-17	1.09832	5.26	4.82	10.44	10.92	ENSMUSG00000002820.6	protein_coding	Atg4d	3.52332e-15	-1.17104	19.57	19.15	8.73	7.81
ENSMUSG00000079659.5	protein_coding	Tmem243	1.04952e-16	1.30943	10.87	11.11	27.65	26.68	ENSMUSG00000030056.8	protein_coding	Isy1	7.19635e-15	-1.00376	31.16	31.05	16.85	13.26
ENSMUSG00000021848.16	protein_coding	Otx2	1.49022e-16	2.04675	1.93	2.34	8.38	9.48	ENSMUSG00000037443.13	protein_coding	Cep85	7.61738e-15	-1.37796	13.28	12.07	4.86	4.46
ENSMUSG00000043153.6	protein_coding	Crppa	2.3809e-16	3.29805	0.31	0.47	4.07	4.02	ENSMUSG00000007039.12	protein_coding	Ddah2	8.67109e-15	-1.26964	26.65	29.33	10.19	11.96
ENSMUSG00000053897.15	protein_coding	Slc39a8	2.79299e-16	4.00306	0.14	0.17	2.59	2.72	ENSMUSG00000030359.14	protein_coding	Pzp	1.05528e-14	-1.22014	49.69	49.1	21.37	19.37
ENSMUSG00000028086.15	protein_coding	Fbxw7	3.50636e-16	1.1873	4.76	4.26	9.91	10.45	ENSMUSG00000028093.15	protein_coding	Acp6	1.3257e-14	-1.16205	20.07	20.55	8.85	8.57
ENSMUSG00000022863.15	protein_coding	Btg3	3.71115e-16	1.04958	17.48	16.59	35.32	34.51	ENSMUSG00000051397.5	protein_coding	Tacstd2	1.35497e-14	-3.35897	4.99	4.72	0.54	0.34
ENSMUSG00000096727.3	protein_coding	Psmb9	4.2837e-16	1.00686	37.03	46.91	78.72	88.25	ENSMUSG00000064308.10	protein_coding	2410137M14Rik	1.51499e-14	-4.77398	8.84	9.66	0.24	0.35
ENSMUSG00000052557.11	protein_coding	Gan	4.35563e-16	1.77089	0.56	0.51	1.89	1.79	ENSMUSG00000039936.18	protein_coding	Pik3cd	1.87807e-14	-2.86671	3.36	2.84	0.32	0.45
ENSMUSG00000022867.11	protein_coding	Usp25	4.56467e-16	1.42461	3.79	3.27	10.22	8.7	ENSMUSG00000044005.13	protein_coding	Gls2	1.94249e-14	-2.13836	9.8	10.84	2.1	2.29
ENSMUSG00000026200.13	protein_coding	Glb1l	8.74294e-16	2.94824	0.67	0.87	6.65	5.86	ENSMUSG00000032114.9	protein_coding	Slc37a4	2.03165e-14	-2.99525	4.59	5.41	0.57	0.58
ENSMUSG00000020053.18	protein_coding	Igf1	1.03532e-15	1.40526	10.11	11.55	28.45	28.92	ENSMUSG00000097768.2	lncRNA	2310043M15Rik	2.08627e-14	-1.78319	14.26	11.45	3.69	3.36
ENSMUSG00000009941.10	protein_coding	Nxf2	1.07425e-15	4.04063	0.28	0.17	4.01	3.74	ENSMUSG00000029720.9	protein_coding	Gm20605	2.67591e-14	-2.47482	2.77	2.24	0.41	0.42
ENSMUSG00000056515.9	protein_coding	Rab31	1.46442e-15	2.65262	0.6	0.55	3.92	3.53	ENSMUSG00000020150.13	protein_coding	Gamt	3.11724e-14	-1.68933	23.06	21.39	6.36	6.65
ENSMUSG00000024142.15	protein_coding	Mlst8	1.65997e-15	1.27141	6.07	6.45	14.2	15.88	ENSMUSG00000020226.9	protein_coding	Slc5a4b	3.91812e-14	-1.49294	7.49	6.99	2.38	2.5
ENSMUSG00000002017.10	protein_coding	Fam98a	1.76086e-15	1.07455	7.43	7.3	15.9	14.9	ENSMUSG00000114771.1	lncRNA	Gm49064	4.19754e-14	-1.10894	30.98	30.72	13.75	13.7
ENSMUSG00000010592.9	protein_coding	Dazl	3.40481e-15	1.43807	5.64	5.42	15.85	14.19	ENSMUSG00000022837.14	protein_coding	Iqcb1	4.45449e-14	-1.61033	18.44	17.28	5.7	5.39
ENSMUSG00000106268.1	processed_pseudogene	Gm18492	4.83022e-15	4.87276	0.24	0.24	8.7	6.48	ENSMUSG00000027702.7	protein_coding	Lrrc34	4.81853e-14	-1.30608	15.08	16.36	6.19	5.96
ENSMUSG00000046774.17	protein_coding	8030474K03Rik	5.60392e-15	1.04456	17.33	15.89	32.26	35.54	ENSMUSG00000001323.17	protein_coding	Srr	4.88156e-14	-3.22586	2.81	3.47	0.32	0.28
ENSMUSG00000039545.16	lncRNA	Flicr	1.19447e-14	5.11407	0.06	0.06	2.11	2.58	ENSMUSG00000026239.14	protein_coding	Pde6d	5.1351e-14	-1.10323	37.57	36.64	17.72	15.53
ENSMUSG00000028124.15	protein_coding	Gclm	1.45359e-14	1.47168	8.71	7.26	20.32	23.97	ENSMUSG00000028645.11	protein_coding	Slc2a1	5.51523e-14	-1.03348	16.94	17.27	7.91	8.15
ENSMUSG00000084399.2	transcribed_processed_pseudogene	Gm15666	1.46218e-14	3.14416	0.46	0.41	4.63	3.45	ENSMUSG00000110120.1	TEC	Gm45251	7.67287e-14	-1.37016	18.22	18.78	6.88	6.77
ENSMUSG00000064127.13	protein_coding	Med14	2.5646e-14	1.26974	2	2.08	4.74	5.08	ENSMUSG00000062202.14	protein_coding	Btbd9	1.69012e-13	-1.21689	21.06	16.45	7.89	7.49
ENSMUSG00000034320.14	protein_coding	Slc26a2	3.39983e-14	1.66605	1.14	1.55	4.62	4.03	ENSMUSG00000112984.1	lncRNA	Gm48419	1.95899e-13	-1.0366	23.25	21.12	12.05	8.84
ENSMUSG00000102657.1	TEC	Gm37899	5.11669e-14	1.49079	0.82	0.97	2.54	2.54	ENSMUSG00000113273.1	lncRNA	Gm48423	1.95899e-13	-1.0366	23.25	21.12	12.05	8.84
ENSMUSG00000031963.8	protein_coding	Bmper	8.01861e-14	1.17925	4.4	3.83	9.75	8.82	ENSMUSG00000048012.19	protein_coding	Zfp473	2.1765e-13	-2.82822	2.45	2.34	0.3	0.32
ENSMUSG00000028836.14	protein_coding	Slc30a2	9.30153e-14	1.43304	3.12	3.45	8.85	8.98	ENSMUSG00000086944.1	lncRNA	Gm15859	2.27704e-13	-4.59902	10.18	10.94	0.4	0.4
ENSMUSG00000043673.11	protein_coding	Kcns3	1.00134e-13	2.36406	0.76	1.01	4.71	4.72	ENSMUSG00000038525.16	protein_coding	Armc10	2.51107e-13	-1.02651	22.21	19.24	9.68	9.83
ENSMUSG00000109941.1	protein_coding	Exosc6	1.29525e-13	12.0041	0	0	21.26	18.14	ENSMUSG00000073538.10	lncRNA	E330020D12Rik	3.6508e-13	-1.19487	30.44	31.16	11.46	14.18
ENSMUSG00000059040.5	protein_coding	Eno1b	1.67131e-13	2.35905	1	1.55	6.89	6.73	ENSMUSG00000018900.7	protein_coding	Slc22a5	3.74939e-13	-1.54364	6.92	6.96	2.51	2.01
ENSMUSG00000000416.16	protein_coding	Cttnbp2	2.24603e-13	2.06053	1.02	1.01	4.13	4.54	ENSMUSG00000034936.2	protein_coding	Arl4d	4.44896e-13	-1.53884	15.61	15.16	5.16	4.88
ENSMUSG00000021196.14	protein_coding	Pfkp	2.27033e-13	1.04365	6.22	6.39	12.6	13.23	ENSMUSG00000026126.15	protein_coding	Ptpn18	4.67726e-13	-1.02887	34.02	35.43	15.34	17.28
ENSMUSG00000107092.1	processed_pseudogene	Gm7993	2.42665e-13	1.18998	10	10.76	22.98	24.26	ENSMUSG00000019863.7	protein_coding	Qrsl1	5.32243e-13	-1.37366	14.08	16.33	5.8	5.38
ENSMUSG00000051827.11	protein_coding	Rhox2a	4.44896e-13	4.44621	0.4	0.32	8.44	8.6	ENSMUSG00000042992.15	protein_coding	Borcs5	5.9151e-13	-1.6848	10.65	10.37	3.27	2.91
ENSMUSG00000060657.8	protein_coding	Marf1	4.55569e-13	1.581	1.4	1.55	4.27	4.65	ENSMUSG00000028085.12	protein_coding	Gatb	7.5827e-13	-1.40759	14.92	12.74	4.84	5.04
ENSMUSG00000038888.8	protein_coding	Ctu1	4.67613e-13	2.50793	0.62	0.68	3.67	3.97	ENSMUSG00000031816.15	protein_coding	Mthfsd	9.59654e-13	-1.15637	30.15	31.07	13.72	12.6
ENSMUSG00000114310.1	TEC	Gm48602	5.24284e-13	3.33282	0.21	0.17	1.94	2.02	ENSMUSG00000028937.14	protein_coding	Acot7	9.92686e-13	-1.06231	25.92	27.79	12.39	12.29
ENSMUSG00000068079.5	protein_coding	Tcf15	5.24671e-13	1.42778	9.21	9.24	25.83	24.1	ENSMUSG00000093847.2	protein_coding	Gm5039	1.20551e-12	-1.84237	14.08	13.75	4.71	2.72
ENSMUSG00000042515.13	protein_coding	Pwwp3b	5.36683e-13	2.05469	0.64	0.68	2.62	2.97	ENSMUSG00000034285.15	protein_coding	Nipsnap1	1.35706e-12	-1.18845	18.93	20.88	7.29	9.34
ENSMUSG00000108181.1	TEC	C030015A19Rik	7.58215e-13	4.99543	0.02	0.11	2.18	2.46	ENSMUSG00000027424.11	protein_coding	Mgme1	1.41409e-12	-1.0225	17.06	16.02	8.07	7.57
ENSMUSG00000033577.18	protein_coding	Myo6	7.65517e-13	1.15148	3.13	3.38	6.38	8.03	ENSMUSG00000026278.14	protein_coding	Bok	1.87446e-12	-1.13696	23.04	24.06	10.36	10.14
ENSMUSG00000036432.8	protein_coding	Siah2	7.7983e-13	1.71735	1.89	2.34	7.22	6.93	ENSMUSG00000031105.16	protein_coding	Slc25a14	2.1432e-12	-2.29998	7.12	7.78	1.43	1.37
ENSMUSG00000026556.15	protein_coding	Vangl2	9.15662e-13	2.24994	0.48	0.44	2.27	2.23	ENSMUSG00000113200.1	TEC	Gm48632	2.19437e-12	-1.3232	8.81	10.42	3.82	3.51
ENSMUSG00000026288.14	protein_coding	Inpp5d	1.04571e-12	1.02969	4.63	4.63	9.21	9.57	ENSMUSG00000086726.3	processed_pseudogene	Gm9458	3.00922e-12	-1.64868	28.81	27.95	9.48	7.63
ENSMUSG00000040473.15	protein_coding	Cfap69	1.13796e-12	8.12906	0.01	0.01	4.72	2.58	ENSMUSG00000026199.17	protein_coding	Ankzf1	3.26277e-12	-1.27634	10.26	9.48	3.74	4
ENSMUSG00000054920.12	protein_coding	Klhl5	2.48483e-12	4.94929	0.07	0.04	2.06	1.79	ENSMUSG00000071562.6	protein_coding	Stfa1	4.6362e-12	-1.15241	65.6	72.6	32.93	26.79
ENSMUSG00000103821.1	TEC	D430013B06Rik	3.28241e-12	4.84835	0.12	0.07	3.07	2.92	ENSMUSG00000074887.4	lncRNA	EU599041	4.65381e-12	-2.07946	8.51	9.45	1.83	2.1
ENSMUSG00000017057.9	protein_coding	Il13ra1	3.46328e-12	1.66793	1.21	1.53	4.42	4.42	ENSMUSG00000028212.16	protein_coding	Ccne2	4.67819e-12	-1.04979	17.99	20.01	7.99	9.56
ENSMUSG00000025049.6	protein_coding	Taf5	4.0398e-12	1.1869	3.69	4.38	8.79	9.59	ENSMUSG00000024163.17	protein_coding	Mapk8ip3	5.36645e-12	-1.44648	5.63	5.89	1.71	2.28
ENSMUSG00000042386.7	protein_coding	Tex13b	4.39649e-12	2.22335	1.02	1.7	7.24	5.98	ENSMUSG00000068600.10	protein_coding	Gml2	5.7083e-12	-1.72109	22.17	22.89	6.23	6.57
ENSMUSG00000034613.12	protein_coding	Ppm1h	5.75001e-12	5.28484	0.02	0.03	1.37	0.9	ENSMUSG00000032999.10	protein_coding	Nlrp4f	9.94201e-12	-11.1838	9.53	9.29	0	0
ENSMUSG00000030123.15	protein_coding	Plxnd1	5.81257e-12	4.63912	0.05	0.03	1.15	1.12	ENSMUSG00000046997.5	protein_coding	Spsb4	1.03821e-11	-2.02496	6.06	6.52	1.54	1.34
ENSMUSG00000022037.15	protein_coding	Clu	5.94166e-12	1.26324	7.21	5.99	16.73	14.99	ENSMUSG00000050071.8	protein_coding	Bex1	1.06132e-11	-1.26086	37.37	33.33	14.92	13.24
ENSMUSG00000010651.4	protein_coding	Acaa1b	6.81284e-12	1.58329	3.52	3.29	10	10.6	ENSMUSG00000029059.9	protein_coding	Prxl2b	1.13262e-11	-1.23319	33	32.72	13.07	13.52
ENSMUSG00000037321.17	protein_coding	Tap1	7.6991e-12	1.79207	1.62	1.34	5.07	5.36	ENSMUSG00000027884.16	protein_coding	Clcc1	1.21896e-11	-1.24012	29.74	25.43	12.47	9.88
ENSMUSG00000074238.6	protein_coding	Ap1ar	9.22408e-12	1.18522	6.01	6.34	15.6	12.65	ENSMUSG00000084790.1	lncRNA	Gm15879	1.53726e-11	-1.15793	63.19	62.59	26.97	26.82
ENSMUSG00000031074.14	protein_coding	Fgf3	9.43833e-12	1.13085	6.65	7.31	16.53	14.12	ENSMUSG00000025271.13	protein_coding	Pfkfb1	1.6793e-11	-2.30905	6.59	5.76	1.14	1.14
ENSMUSG00000112255.1	TEC	Gm47594	1.09356e-11	1.11902	3.28	3.11	6.83	7.02	ENSMUSG00000021850.14	protein_coding	ccdc198	1.71313e-11	-3.1913	4.9	4.04	0.48	0.39
ENSMUSG00000045312.12	protein_coding	Lhfpl2	1.11146e-11	1.08094	4.52	3.64	8.86	8.31	ENSMUSG00000050435.2	protein_coding	Ube2dnl1	1.73774e-11	-1.06512	53.65	52.95	22.65	25.94
ENSMUSG00000027763.13	protein_coding	Mbnl1	1.37708e-11	1.40634	1.98	2.38	5.78	5.86	ENSMUSG00000020744.13	protein_coding	Slc25a19	1.88417e-11	-1.30383	13.39	15.12	4.96	5.98
ENSMUSG00000084128.10	protein_coding	Esrp2	1.40415e-11	1.35168	2.74	2.49	6.26	7.08	ENSMUSG00000027574.15	protein_coding	Nkain4	2.48385e-11	-3.42373	7.23	8.79	0.78	0.57
ENSMUSG00000069769.13	protein_coding	Msi2	1.42055e-11	2.62715	0.28	0.26	1.87	1.61	ENSMUSG00000096283.2	protein_coding	Gm6176	2.70847e-11	-2.62233	8.42	4.78	0.81	1.13
ENSMUSG00000112955.1	TEC	Gm48889	1.46116e-11	2.62502	0.47	0.43	2.92	2.92	ENSMUSG00000042854.9	protein_coding	Trp53rkb	3.01522e-11	-1.14557	15.22	16.53	6.83	6.85
ENSMUSG00000086370.9	lncRNA	Ftx	1.69462e-11	1.11062	5.35	5.52	11.63	11.82	ENSMUSG00000026383.14	protein_coding	Epb41l5	3.89647e-11	-1.14141	9.34	7.57	3.79	3.52
ENSMUSG00000034290.9	protein_coding	Nek9	1.8876e-11	1.20517	2.12	1.96	4.96	4.46	ENSMUSG00000028842.15	protein_coding	Ago3	4.3725e-11	-1.32094	15.39	18.61	6.57	6.34
ENSMUSG00000067561.12	protein_coding	Dmrtc1c2	1.91857e-11	2.16214	2.09	1.81	7.58	10.37	ENSMUSG00000039126.10	protein_coding	Prune2	4.95504e-11	-1.5629	4.29	4.08	1.33	1.33
ENSMUSG00000061517.8	protein_coding	Sox21	2.18595e-11	1.27722	2.79	2.32	6.33	6.09	ENSMUSG00000030491.16	protein_coding	Tdrd12	6.62121e-11	-2.23115	6.92	6.25	1.46	1.14
ENSMUSG00000087050.1	lncRNA	Dhrs13os	2.3437e-11	1.75833	1.7	1.85	6.95	5.36	ENSMUSG00000111013.1	lncRNA	Gm32468	9.01515e-11	-1.29238	42.04	42.34	18.77	14.13
ENSMUSG00000024044.19	protein_coding	Epb41l3	2.75011e-11	3.73212	0.11	0.11	1.61	1.63	ENSMUSG00000028969.10	protein_coding	Cdk5	9.2211e-11	-1.02184	23.77	24.16	10.86	11.7
ENSMUSG00000084843.1	lncRNA	B230312C02Rik	3.01522e-11	1.06824	9.98	8.72	20.22	18.9	ENSMUSG00000105679.1	TEC	Gm43338	1.21229e-10	-2.73361	3.91	3.57	0.74	0.3
ENSMUSG00000027438.14	protein_coding	Napb	3.53259e-11	1.19132	2.91	2.8	6.87	6.22	ENSMUSG00000034362.7	protein_coding	Csta1	1.34825e-10	-1.58996	24.23	21.47	6.93	7.26
ENSMUSG00000033542.13	protein_coding	Arhgef5	3.7e-11	1.72867	1.48	1.4	5.01	4.75	ENSMUSG00000033055.12	protein_coding	Ankrd54	1.41009e-10	-1.07534	17.39	15.87	7.39	7.64
ENSMUSG00000022723.16	protein_coding	Crybg3	5.7084e-11	1.76825	0.96	1.45	4.91	3.49	ENSMUSG00000028621.17	protein_coding	Cyb5rl	1.47737e-10	-3.10347	3.24	4.22	0.23	0.52
ENSMUSG00000046808.17	polymorphic_pseudogene	Atp10d	5.79386e-11	2.44374	0.76	1.14	5.95	5.09	ENSMUSG00000096458.7	protein_coding	Moap1	1.67553e-10	-3.95014	4.46	3.96	0.29	0.18
ENSMUSG00000060681.15	protein_coding	Slc9a6	6.16517e-11	1.07795	3.57	3.54	7.31	7.67	ENSMUSG00000049600.8	protein_coding	Zbtb45	1.98347e-10	-1.01376	10.01	10.84	4.79	5.08
ENSMUSG00000026879.14	protein_coding	Gsn	6.78066e-11	1.33735	3.1	3.26	7.53	8.68	ENSMUSG00000035186.6	protein_coding	Ubd	2.12313e-10	-1.86353	13.76	15.05	4.07	3.32
ENSMUSG00000053477.17	protein_coding	Tcf4	1.04488e-10	1.08394	3.26	3.7	7.84	6.96	ENSMUSG00000046909.9	protein_coding	Tefm	2.40146e-10	-1.02896	30.39	32.08	15.56	13.81
ENSMUSG00000103285.1	TEC	Gm37274	1.42581e-10	1.52554	3.22	3.28	9.6	9.43	ENSMUSG00000037926.15	protein_coding	Ssh2	2.71721e-10	-1.91666	1.68	1.49	0.34	0.44
ENSMUSG00000040728.15	protein_coding	Esrp1	1.4979e-10	1.02173	4.13	4.5	9.04	8.49	ENSMUSG00000022382.15	protein_coding	Wnt7b	2.81182e-10	-3.08348	1.9	1.79	0.19	0.2
ENSMUSG00000096745.1	processed_pseudogene	Gm12622	1.50785e-10	1.37157	27.17	31.85	75.45	79.82	ENSMUSG00000054752.16	protein_coding	Fsd1l	3.75711e-10	-1.84342	2.98	2.28	0.6	0.75
ENSMUSG00000031871.9	protein_coding	Cdh5	1.59097e-10	2.3602	0.39	0.35	1.92	2	ENSMUSG00000090115.7	protein_coding	Usp49	4.40877e-10	-1.56895	3.59	3.66	1.25	1.05
ENSMUSG00000079487.11	protein_coding	Med12	1.66192e-10	1.08226	16.38	15.29	32.48	34.44	ENSMUSG00000019960.8	protein_coding	Dusp6	4.69614e-10	-1.08491	13.21	11.24	5.61	5.36
ENSMUSG00000030203.17	protein_coding	Dusp16	2.24154e-10	1.54241	1.53	1.41	3.99	4.69	ENSMUSG00000025145.13	protein_coding	Lrrc45	6.28453e-10	-5.00847	1.75	2.37	0.08	0.04
ENSMUSG00000033949.12	protein_coding	Trim36	2.44111e-10	1.28174	2.05	1.8	5	4.41	ENSMUSG00000112188.1	lncRNA	Gm47708	7.0572e-10	-1.36328	33.07	31.98	11.44	12.35
ENSMUSG00000006777.7	protein_coding	Krt23	2.45067e-10	1.70718	2.83	2.35	8.87	8.41	ENSMUSG00000032018.14	protein_coding	Sc5d	8.27504e-10	-1.00283	13.64	15.21	7.19	6.59
ENSMUSG00000090981.6	protein_coding	Olfr718-ps1	2.55805e-10	1.06593	2.8	2.76	5.55	6.07	ENSMUSG00000098211.2	lncRNA	Gm27045	8.41385e-10	-2.24724	6.12	6.84	1	1.46
ENSMUSG00000021589.13	protein_coding	Rhobtb3	2.72811e-10	2.15967	0.49	0.43	2.09	2.2	ENSMUSG00000032118.16	protein_coding	Fez1	9.72419e-10	-1.2049	12.44	13.67	5.11	5.6
ENSMUSG00000022054.11	protein_coding	Nefm	2.84012e-10	1.2839	2.67	2.39	5.88	6.5	ENSMUSG00000021902.7	protein_coding	Phf7	9.90733e-10	-2.27784	4.41	4.31	0.89	0.75
ENSMUSG00000010025.19	protein_coding	Aldh3a2	2.85933e-10	1.14363	6.47	5.31	12.52	13.48	ENSMUSG00000116518.1	lncRNA	Gm49494	1.14529e-09	-1.55286	44.88	44.95	14.65	13.97
ENSMUSG00000019838.11	protein_coding	Slc16a10	3.87602e-10	1.78398	0.81	0.67	2.49	2.74	ENSMUSG00000012705.16	protein_coding	Retn	1.14967e-09	-2.26706	9.93	10.88	1.8	2.1
ENSMUSG00000029205.12	protein_coding	Chrna9	4.00076e-10	3.00349	0.42	0.37	3.3	3.5	ENSMUSG00000042408.13	protein_coding	Zmym6	1.19525e-09	-2.19329	3.96	3.63	1.01	0.59
ENSMUSG00000024503.3	protein_coding	Spink1	4.02161e-10	1.55541	8.25	7.5	23.08	24	ENSMUSG00000092368.1	lncRNA	A930015D03Rik	1.3647e-09	-2.32962	8.42	7.41	1.77	1.12
ENSMUSG00000032353.9	protein_coding	Tmed3	4.31174e-10	1.03785	12.07	11.15	22.29	25.26	ENSMUSG00000030881.15	protein_coding	Arfip2	1.77808e-09	-1.19229	12.89	12.13	4.88	5.45
ENSMUSG00000026028.12	protein_coding	Trak2	4.35505e-10	1.07227	2.56	2.7	6.14	4.98	ENSMUSG00000025911.14	protein_coding	Adhfe1	1.88514e-09	-4.81873	2.47	2.03	0.12	0.02
ENSMUSG00000037910.2	lncRNA	1700018B24Rik	5.48432e-10	2.45198	2.71	2.55	15.44	14.89	ENSMUSG00000090952.2	lncRNA	Gm17251	2.49651e-09	-2.03262	10.6	11.51	2.18	2.69
ENSMUSG00000021339.4	protein_coding	Mrs2	5.4929e-10	2.49003	2.34	3.84	16.05	20.54	ENSMUSG00000054051.7	protein_coding	Ercc6	3.50611e-09	-1.08841	6.36	5.17	2.46	2.66
ENSMUSG00000031983.7	protein_coding	2310022B05Rik	5.9753e-10	1.52255	1.49	1.6	4.93	4.16	ENSMUSG00000078906.9	protein_coding	Gm14444	4.26358e-09	-1.04673	30.48	32.32	14.08	14.83
ENSMUSG00000035314.10	protein_coding	Gdpd5	7.00045e-10	1.01664	5.38	5.45	9.84	12.02	ENSMUSG00000026564.9	protein_coding	Dusp27	4.8178e-09	-4.00682	0.96	1.26	0.1	0.02
ENSMUSG00000041362.17	protein_coding	Shtn1	7.4186e-10	1.04488	3.51	3.44	7.52	6.84	ENSMUSG00000040715.12	protein_coding	Rsc1a1	5.82638e-09	-2.65527	3.66	3.47	0.6	0.4
ENSMUSG00000108269.1	transcribed_processed_pseudogene	Gm18422	7.48986e-10	1.71022	2.24	1.89	6.53	7.28	ENSMUSG00000026779.6	protein_coding	Mastl	7.22559e-09	-1.05254	8.19	7.15	3.45	3.56
ENSMUSG00000039298.16	protein_coding	Cdk5rap2	7.86461e-10	1.25828	1.45	1.6	4.24	3.2	ENSMUSG00000038080.17	protein_coding	Kdm1b	7.67113e-09	-2.76638	1.1	1.14	0.15	0.14
ENSMUSG00000029090.12	protein_coding	Adgra3	8.82181e-10	1.47735	1.15	1.22	3.24	3.47	ENSMUSG00000098789.7	protein_coding	Jmjd7	7.72101e-09	-1.13236	17.37	16.52	7.8	6.88
ENSMUSG00000035799.6	protein_coding	Twist1	8.9917e-10	1.99068	1.53	1.43	5.57	6.63	ENSMUSG00000058579.5	protein_coding	Cela2a	8.36803e-09	-1.5473	37.8	34.69	10.74	12.15
ENSMUSG00000037426.18	protein_coding	Depdc5	9.173e-10	1.66892	1.43	1.61	4.32	5.57	ENSMUSG00000024803.9	protein_coding	Ankrd1	8.69166e-09	-2.83848	2.91	2.91	0.34	0.37
ENSMUSG00000094004.7	protein_coding	Gm5128	9.4663e-10	3.40579	0.07	0.15	1.4	1.2	ENSMUSG00000020333.17	protein_coding	Acsl6	1.01417e-08	-2.60862	3.71	2.11	0.35	0.48
ENSMUSG00000015605.6	protein_coding	Srf	1.1198e-09	1.53429	2.14	3.08	8.6	6.9	ENSMUSG00000035910.15	protein_coding	Dcdc2a	1.14426e-08	-1.68533	4.87	4.29	1.14	1.48
ENSMUSG00000049550.17	protein_coding	Clip1	1.14062e-09	1.28265	3.02	3.98	8.64	8.63	ENSMUSG00000025815.13	protein_coding	Dhtkd1	1.34223e-08	-1.60045	6.07	5.66	2.27	1.38
ENSMUSG00000036646.13	protein_coding	Man1b1	1.243e-09	1.18217	4.44	3.53	9.92	8.28	ENSMUSG00000116957.1	lncRNA	Gm34680	1.34223e-08	-3.06511	4.03	4.61	0.38	0.5
ENSMUSG00000064193.8	processed_pseudogene	Gm4735	1.28778e-09	2.75963	0.93	0.5	4.86	5.41	ENSMUSG00000027845.15	protein_coding	Dclre1b	1.85014e-08	-1.29164	6.99	7.6	2.36	3.23
ENSMUSG00000055373.8	protein_coding	Fut9	1.33358e-09	1.22603	1.08	0.99	2.62	2.26	ENSMUSG00000078924.1	protein_coding	Gm12169	2.10229e-08	-1.33379	17.46	17.14	7.44	5.53
ENSMUSG00000025665.16	protein_coding	Rps6ka6	1.4001e-09	1.08921	2.81	2.72	5.88	5.92	ENSMUSG00000079610.9	protein_coding	Ankrd39	2.20876e-08	-1.28223	12.48	12.46	4.85	4.79
ENSMUSG00000106992.1	TEC	Gm43167	1.49839e-09	3.35964	0.49	0.14	3.82	3.13	ENSMUSG00000034520.14	protein_coding	Gjc1	2.49963e-08	-1.563	7.52	6.01	2.27	1.98
ENSMUSG00000028414.17	protein_coding	Fktn	1.6842e-09	1.07366	2.26	2.3	4.42	5.21	ENSMUSG00000005674.9	protein_coding	Tomm40l	2.6536e-08	-1.44387	8.8	9.37	2.37	3.81
ENSMUSG00000109314.1	lncRNA	Gm44699	1.95875e-09	2.27805	0.34	0.24	1.43	1.5	ENSMUSG00000031671.11	protein_coding	Setd6	2.68487e-08	-1.06971	19.54	20.63	9.23	8.92
ENSMUSG00000022425.16	protein_coding	Enpp2	1.99486e-09	4.0031	0.05	0.1	1.18	1.59	ENSMUSG00000030559.8	protein_coding	Rab38	2.79191e-08	-1.28782	12.17	11.51	5.25	3.9
ENSMUSG00000029195.10	protein_coding	Klb	2.04768e-09	1.0999	3.17	3.15	6.48	7.11	ENSMUSG00000036106.15	protein_coding	Prr5	2.87372e-08	-1.23863	9.78	10.54	3.79	4.28
ENSMUSG00000034663.13	protein_coding	Bmp2k	2.34881e-09	1.98316	0.5	0.47	1.69	2.31	ENSMUSG00000048249.14	protein_coding	Crebrf	4.01377e-08	-1.17391	6.65	5.65	2.72	2.41
ENSMUSG00000054889.10	protein_coding	Dsp	2.67126e-09	1.18492	1.09	1.12	2.48	2.59	ENSMUSG00000049321.17	protein_coding	Zfp2	4.91462e-08	-2.01486	4.23	4.09	1.22	0.66
ENSMUSG00000071350.12	protein_coding	Setdb2	2.74949e-09	1.21557	3.89	3.81	8.26	9.78	ENSMUSG00000021557.15	protein_coding	Agtpbp1	5.20945e-08	-1.36773	9.77	11.38	3.56	4.11
ENSMUSG00000024738.6	protein_coding	Pga5	3.00044e-09	1.07366	8.85	11.4	22.07	20.87	ENSMUSG00000069208.9	protein_coding	Zfp825	5.84756e-08	-1.1827	13.85	13.05	5.08	6.03
ENSMUSG00000030201.15	protein_coding	Lrp6	3.02432e-09	1.10606	2.19	2.76	5.47	5.27	ENSMUSG00000059482.15	protein_coding	2610301B20Rik	5.87555e-08	-1.28853	7.56	7.65	3.21	2.64
ENSMUSG00000015365.15	protein_coding	Mov10l1	3.55335e-09	1.30728	3.27	4.22	9.76	9.05	ENSMUSG00000047221.5	protein_coding	Fam185a	6.29314e-08	-1.49735	4.75	4.67	1.23	1.84
ENSMUSG00000061758.13	protein_coding	Akr1b10	3.90455e-09	2.31158	1.31	0.97	6.07	5.82	ENSMUSG00000002147.18	protein_coding	Stat6	7.59243e-08	-1.66314	5.73	4.75	2.12	1
ENSMUSG00000055447.19	protein_coding	Cd47	4.02745e-09	1.40779	3.43	4.96	11.64	11.12	ENSMUSG00000032220.10	protein_coding	Myo1e	7.66512e-08	-1.6401	2.85	2.18	0.81	0.67
ENSMUSG00000047728.13	protein_coding	Ly6g2	4.41682e-09	1.75281	2.01	2.58	7.72	8.36	ENSMUSG00000020656.16	protein_coding	Grhl1	8.3328e-08	-4.54327	0.93	1.29	0.04	0.04
ENSMUSG00000038267.15	protein_coding	Slc22a23	4.48689e-09	1.55709	0.86	0.78	2.21	2.71	ENSMUSG00000025006.18	protein_coding	Sorbs1	9.47662e-08	-1.06021	14.21	14.71	6.35	6.75
ENSMUSG00000117905.1	lncRNA	Gm50230	4.57532e-09	4.79131	0.04	0.02	1.07	1.02	ENSMUSG00000032845.16	protein_coding	Alpk2	1.10759e-07	-1.66995	13.1	16.59	3.93	4.61
ENSMUSG00000033610.16	protein_coding	Pank1	4.82145e-09	1.66802	1.41	1.26	4.14	4.59	ENSMUSG00000019102.10	protein_coding	Aldh3a1	1.12422e-07	-2.91068	2.74	2.59	0.29	0.32
ENSMUSG00000020669.15	protein_coding	Sh3yl1	4.9925e-09	2.2989	0.83	1.02	4.96	4.69	ENSMUSG00000070837.5	protein_coding	Aurkc	1.15145e-07	-1.01188	26.57	27.59	13.79	11.73
ENSMUSG00000021758.14	protein_coding	Ddx4	5.38264e-09	1.27526	2.77	2.32	6.08	6.38	ENSMUSG00000067071.8	protein_coding	Hes6	1.20499e-07	-1.74009	7.14	8.1	2.36	1.85
ENSMUSG00000106714.1	TEC	Gm42546	6.18748e-09	2.54812	0.46	0.31	2.25	2.53	ENSMUSG00000060519.11	protein_coding	Tor3a	1.23458e-07	-3.09	3.17	1.77	0.13	0.41
ENSMUSG00000038178.16	protein_coding	Slc43a2	6.33689e-09	2.08374	0.37	0.36	1.76	1.5	ENSMUSG00000038742.7	protein_coding	Angptl6	1.26072e-07	-2.77492	3.21	2.94	0.4	0.38
ENSMUSG00000038168.5	protein_coding	P3h2	6.43432e-09	2.9979	0.11	0.27	1.83	1.53	ENSMUSG00000028619.15	protein_coding	Tceanc2	1.59943e-07	-1.38833	12.61	11.55	5.63	3.1
ENSMUSG00000034981.9	protein_coding	Parm1	6.68154e-09	1.3435	1.18	1.14	2.97	3.02	ENSMUSG00000026944.18	protein_coding	Abca2	1.63605e-07	-2.12906	1.29	0.93	0.23	0.22
ENSMUSG00000061877.13	protein_coding	BC048679	7.66823e-09	1.18594	18.73	18.24	46.07	39.08	ENSMUSG00000086147.2	protein_coding	Zfp989	1.73356e-07	-1.06276	13.12	16.29	5.88	7.38
ENSMUSG00000068048.8	protein_coding	Rhox9	8.38059e-09	2.54035	1.25	1.1	7.18	7.41	ENSMUSG00000114025.1	unprocessed_pseudogene	Gm49331	1.77577e-07	-1.54099	10.42	8.66	2.9	3.11
ENSMUSG00000000320.10	protein_coding	Alox12	1.05863e-08	1.21967	3.31	2.92	7.98	6.7	ENSMUSG00000046152.16	protein_coding	Fut10	2.33199e-07	-3.04876	1.33	1.37	0.18	0.1
ENSMUSG00000022629.17	protein_coding	Kif21a	1.0669e-08	1.76255	0.42	0.46	1.57	1.55	ENSMUSG00000014074.17	protein_coding	Rnf168	2.3442e-07	-1.09765	5.99	5.72	2.61	2.55
ENSMUSG00000030161.8	protein_coding	Gabarapl1	1.14127e-08	1.79222	1.29	1.99	5.99	5.92	ENSMUSG00000018537.16	protein_coding	Pcgf2	2.42636e-07	-1.18732	28.15	26.55	9.44	12.93
ENSMUSG00000036890.13	protein_coding	Gtdc1	1.2121e-08	1.45638	3.34	2.55	8.59	7.9	ENSMUSG00000049670.9	protein_coding	Morn4	2.89219e-07	-1.69256	5.41	5.49	1.89	1.21
ENSMUSG00000040414.8	protein_coding	Slc25a28	1.22908e-08	1.05052	10.73	11.05	24.53	20.93	ENSMUSG00000042073.15	protein_coding	Abhd14b	3.04757e-07	-3.81654	2.12	2.46	0.18	0.09
ENSMUSG00000039834.17	protein_coding	Zfp335	1.32548e-08	1.87954	0.55	0.45	2.04	1.82	ENSMUSG00000066861.14	protein_coding	Oas1g	3.39971e-07	-1.39354	8.67	8.19	2.53	3.33
ENSMUSG00000098202.2	lncRNA	B830012L14Rik	1.53032e-08	2.03124	0.44	0.39	2.02	1.53	ENSMUSG00000031577.10	protein_coding	Tti2	3.91707e-07	-1.14047	5.3	5.69	2.02	2.63
ENSMUSG00000022270.16	protein_coding	Retreg1	1.81683e-08	1.7097	1.56	1.18	4.77	4.44	ENSMUSG00000019894.14	protein_coding	Slc6a15	3.93876e-07	-1.34734	5.81	4.17	1.65	1.96
ENSMUSG00000027528.12	protein_coding	Fabp9	1.83614e-08	2.23349	2.53	3.16	14.5	14.15	ENSMUSG00000032083.8	protein_coding	Apoa1	4.09484e-07	-1.47027	12.13	10.59	3.85	3.68
ENSMUSG00000102664.1	TEC	Gm38380	1.85524e-08	1.74701	1.44	1.13	4.63	4.3	ENSMUSG00000025077.13	protein_coding	Dclre1a	4.20666e-07	-1.38551	4.16	5.22	1.92	1.43
ENSMUSG00000078509.1	protein_coding	Pramef17	2.15536e-08	1.74706	1.53	1.83	6.51	5.34	ENSMUSG00000022236.10	protein_coding	Ropn1l	4.29011e-07	-4.3287	4.61	3.2	0.28	0.05
ENSMUSG00000021466.12	protein_coding	Ptch1	2.33035e-08	1.22182	2.6	2.24	4.86	6.53	ENSMUSG00000045576.16	protein_coding	St7l	4.76026e-07	-1.08667	9.05	8.48	4.08	3.69
ENSMUSG00000025037.6	protein_coding	Maoa	2.36531e-08	1.22901	1.59	1.81	4.16	3.95	ENSMUSG00000041775.7	protein_coding	Mapk1ip1	4.81e-07	-1.6608	5.93	6.61	1.55	2.04
ENSMUSG00000106682.1	TEC	Gm42648	2.47203e-08	3.77871	0.07	0.12	1.47	1.54	ENSMUSG00000058756.13	protein_coding	Thra	4.89556e-07	-1.34387	4.86	5.71	1.93	1.92
ENSMUSG00000048027.9	protein_coding	Rgmb	2.89323e-08	1.74377	0.56	0.53	2.1	1.72	ENSMUSG00000068349.12	protein_coding	Gml	5.05876e-07	-2.34243	8.11	6.48	1.67	0.89
ENSMUSG00000097451.11	lncRNA	Rian	3.08181e-08	1.29698	3.24	2.16	6.21	7.22	ENSMUSG00000020034.7	protein_coding	Tcp11l2	5.24155e-07	-4.26645	1.05	1.26	0.07	0.03
ENSMUSG00000030329.11	protein_coding	Pianp	3.10561e-08	3.47892	0.11	0.2	1.97	1.92	ENSMUSG00000006651.8	protein_coding	Aplp1	5.26339e-07	-2.09034	3.05	3.16	0.62	0.66
ENSMUSG00000037860.15	protein_coding	Aim2	3.6404e-08	2.00527	2.84	1.97	11.95	8.38	ENSMUSG00000113854.1	transcribed_processed_pseudogene	Gm2099	5.957e-07	-4.44106	1.5	1.04	0.04	0.05
ENSMUSG00000024366.8	protein_coding	Gfra3	4.50181e-08	1.2888	3.11	3.1	8.21	7.29	ENSMUSG00000037171.6	protein_coding	Nodal	6.15153e-07	-1.27194	6.12	6.66	2.48	2.44
ENSMUSG00000051675.13	protein_coding	Trim32	4.56037e-08	1.32416	1.8	1.69	4.47	4.45	ENSMUSG00000028035.13	protein_coding	Dnajb4	8.01785e-07	-1.79591	2.14	2.05	0.48	0.6
ENSMUSG00000022836.11	protein_coding	Mylk	4.88499e-08	2.81979	0.27	0.18	2.06	1.34	ENSMUSG00000031461.4	protein_coding	Myom2	8.01807e-07	-1.88066	1.68	1.77	0.49	0.36
ENSMUSG00000106024.1	TEC	A530083M17Rik	4.99906e-08	3.72505	0.06	0.08	1.22	0.93	ENSMUSG00000111673.1	lncRNA	Gm29724	8.2868e-07	-3.89028	1.13	1.73	0.12	0.04
ENSMUSG00000055737.12	protein_coding	Ghr	5.06428e-08	1.05769	6.38	6.04	12.51	13.52	ENSMUSG00000109313.1	lncRNA	Gm44693	9.5019e-07	-2.24734	14.59	17.99	3.45	2.6
ENSMUSG00000054252.18	protein_coding	Fgfr3	6.30852e-08	1.19865	1.72	1.84	4.36	3.96	ENSMUSG00000019846.11	protein_coding	Lama4	9.68795e-07	-1.01003	10.02	11.92	4.62	5.62
ENSMUSG00000031093.14	protein_coding	Dock11	6.5985e-08	1.57007	1.27	0.85	2.59	3.85	ENSMUSG00000056698.11	protein_coding	Elmod3	1.00409e-06	-1.93431	2.99	3.25	0.84	0.62
ENSMUSG00000073177.8	protein_coding	Gm773	6.74614e-08	7.72644	0	0.05	9.33	9.31	ENSMUSG00000061724.5	processed_pseudogene	Gm2423	1.02894e-06	-1.04216	34.89	28.14	14.13	14.63
ENSMUSG00000027794.4	protein_coding	Sohlh2	6.82967e-08	1.49869	1.76	1.58	4.95	4.75	ENSMUSG00000015843.10	protein_coding	Rxrg	1.03795e-06	-1.13132	8.99	11.37	4.01	4.67
ENSMUSG00000060962.12	protein_coding	Dmkn	7.368e-08	2.0437	3.28	2.34	12.65	11.75	ENSMUSG00000026578.6	protein_coding	Ccdc181	1.04755e-06	-2.93825	1.92	2.06	0.19	0.24
ENSMUSG00000026875.14	protein_coding	Traf1	7.44846e-08	5.28058	0.05	0.02	1.17	2.4	ENSMUSG00000041782.14	protein_coding	Lad1	1.24341e-06	-1.05654	7.81	6.21	2.92	3.37
ENSMUSG00000109005.1	TEC	Gm45221	8.20483e-08	3.80207	0.12	0.08	1.66	1.49	ENSMUSG00000029161.7	protein_coding	Cgref1	1.2515e-06	-1.77724	5.49	5.12	1.32	1.45
ENSMUSG00000024270.11	protein_coding	Slc39a6	8.23233e-08	1.12363	2.26	2.15	4.48	5.22	ENSMUSG00000078377.5	processed_pseudogene	Gm4294	1.30735e-06	-8.30293	6.99	5.16	0	0
ENSMUSG00000021068.17	protein_coding	Nin	8.55942e-08	1.32895	1.29	0.96	3	2.73	ENSMUSG00000062380.4	protein_coding	Tubb3	1.32809e-06	-1.70247	4.6	4.5	0.96	1.52
ENSMUSG00000048174.2	protein_coding	Tmem81	8.86957e-08	2.14975	0.9	0.7	3.69	3.89	ENSMUSG00000021636.15	protein_coding	Marveld2	1.36559e-06	-1.90591	2.54	2.01	0.63	0.46
ENSMUSG00000104631.1	lncRNA	Gm43774	8.96896e-08	1.82561	2.63	3.09	10.04	11.31	ENSMUSG00000108476.1	TEC	Gm44974	1.37098e-06	-2.62017	3.45	3.97	0.28	0.68
ENSMUSG00000072623.6	protein_coding	Zfp9	9.08873e-08	1.19632	1.91	2.01	4.52	4.62	ENSMUSG00000095821.2	protein_coding	Tcstv3	1.4137e-06	-8.27361	5.84	5.21	0	0
ENSMUSG00000021365.15	protein_coding	Nedd9	9.47662e-08	1.44607	1.32	1.13	3.65	3.2	ENSMUSG00000033632.16	protein_coding	AW554918	1.41537e-06	-1.48028	3.98	4.14	1.29	1.37
ENSMUSG00000020674.17	protein_coding	Pxdn	9.90285e-08	1.43381	0.89	0.95	2.7	2.42	ENSMUSG00000035064.17	protein_coding	Eef2k	1.45106e-06	-1.48655	2.82	3.12	1.04	0.9
ENSMUSG00000021371.5	protein_coding	Mcur1	9.93851e-08	1.18932	2.27	2.37	6.32	4.51	ENSMUSG00000089756.2	protein_coding	Zfp966	1.48268e-06	-1.97638	2.41	3.03	0.86	0.41
ENSMUSG00000029101.16	protein_coding	Rgs12	1.03208e-07	1.37527	1.6	1.42	4.15	3.88	ENSMUSG00000046185.10	protein_coding	Zfp84	1.69483e-06	-1.19263	3.28	3.32	1.22	1.45
ENSMUSG00000105753.1	lncRNA	Gm43847	1.08967e-07	4.81312	0.06	0.05	1.87	1.63	ENSMUSG00000073427.4	protein_coding	Gm4924	1.81335e-06	-1.84785	5.41	4.88	1.87	0.79
ENSMUSG00000105643.1	TEC	Gm42611	1.2539e-07	1.77029	0.75	0.61	2.37	2.5	ENSMUSG00000027890.17	protein_coding	Gstm4	1.83405e-06	-1.19512	10.16	9.51	4.53	3.49
ENSMUSG00000048058.17	protein_coding	Ldlrad3	1.35847e-07	1.81157	0.59	0.78	2.73	2.35	ENSMUSG00000031791.8	protein_coding	Tmem38a	1.88492e-06	-2.05486	3.17	3.73	0.63	0.81
ENSMUSG00000094152.5	protein_coding	Slc6a16	1.44843e-07	4.83931	0.05	0.1	2.39	2.92	ENSMUSG00000040722.7	protein_coding	Scamp5	1.94733e-06	-1.13973	10.45	11.86	5.36	4.16
ENSMUSG00000032513.8	protein_coding	Gorasp1	1.53e-07	1.1863	1.9	1.68	4.4	3.89	ENSMUSG00000078695.8	protein_coding	Cisd3	1.95238e-06	-1.15655	29.38	29.35	10.26	14.14
ENSMUSG00000059149.17	protein_coding	Mfsd4a	1.59909e-07	6.48471	0.02	0.01	2.43	1.09	ENSMUSG00000107915.1	TEC	Gm44014	2.15256e-06	-2.46473	2.95	3.03	0.5	0.43
ENSMUSG00000118491.1	protein_coding	Zfp91	1.61682e-07	8.8049	0	0	1.32	0.97	ENSMUSG00000105692.1	TEC	Gm43737	2.25669e-06	-1.86576	2.29	2.32	0.51	0.61
ENSMUSG00000016028.10	protein_coding	Celsr1	1.64865e-07	1.38353	0.7	0.67	1.79	1.91	ENSMUSG00000033313.11	protein_coding	Fbxl8	2.7885e-06	-2.51305	2.08	2.35	0.32	0.33
ENSMUSG00000031278.12	protein_coding	Acsl4	1.76627e-07	1.32515	1.16	1.34	2.83	3.61	ENSMUSG00000022435.6	protein_coding	Upk3a	2.85607e-06	-3.22485	2.73	3.8	0.36	0.22
ENSMUSG00000042607.15	protein_coding	Asb4	1.84191e-07	1.71339	0.85	0.78	3.04	2.6	ENSMUSG00000086228.2	protein_coding	Ubap1l	2.99738e-06	-1.84428	5.85	4.7	1.3	1.3
ENSMUSG00000032350.9	protein_coding	Gclc	2.17446e-07	1.2242	1.99	1.67	4.43	4.28	ENSMUSG00000085152.1	lncRNA	Gm11496	3.15147e-06	-3.06614	7.63	6.8	0.52	0.85
ENSMUSG00000026158.11	protein_coding	Ogfrl1	2.24368e-07	1.1768	1.94	2.5	4.86	5.37	ENSMUSG00000028391.16	protein_coding	Wdr31	3.16673e-06	-1.15892	8.71	8.17	3.39	3.62
ENSMUSG00000040364.8	protein_coding	Sec1	2.33121e-07	1.76756	1.45	0.8	3.58	4.45	ENSMUSG00000032946.16	protein_coding	Rasgrp2	3.55231e-06	-8.23112	1.84	3.22	0	0
ENSMUSG00000111496.1	TEC	Gm47483	2.4488e-07	2.26379	0.66	0.45	2.89	2.81	ENSMUSG00000032298.13	protein_coding	Neil1	3.64408e-06	-1.63087	4.23	5.07	1.44	1.26
ENSMUSG00000030352.15	protein_coding	Tspan9	2.5323e-07	1.29519	2.99	2.15	6.49	6.23	ENSMUSG00000033200.16	protein_coding	Tpsg1	3.88775e-06	-1.61884	9.65	10.59	2.62	3.26
ENSMUSG00000042942.18	protein_coding	Greb1l	2.56914e-07	2.80998	0.14	0.12	1.04	0.98	ENSMUSG00000000318.16	protein_coding	Clec10a	3.98371e-06	-3.1701	3.92	4.26	0.44	0.35
ENSMUSG00000044149.7	protein_coding	Nkrf	2.60582e-07	1.22046	2.19	1.99	5.62	4.32	ENSMUSG00000112677.1	TEC	Gm48868	4.03863e-06	-7.911	1.67	2.14	0	0
ENSMUSG00000104891.1	lncRNA	2510017J16Rik	2.63826e-07	3.41516	0.14	0.34	3.16	2.83	ENSMUSG00000031700.11	protein_coding	Gpt2	4.04234e-06	-1.16597	8.1	5.29	3.33	2.24
ENSMUSG00000073805.5	protein_coding	Insyn2a	2.7199e-07	2.29773	0.21	0.47	1.79	1.89	ENSMUSG00000086154.2	lncRNA	Gm16196	4.28371e-06	-1.80861	6.31	5.47	1.63	1.37
ENSMUSG00000095865.1	processed_pseudogene	Gm13237	2.89704e-07	2.07091	2.25	3.37	11.7	13.79	ENSMUSG00000037349.9	protein_coding	Nudt22	4.29288e-06	-1.13091	15.32	15.24	6.31	6.65
ENSMUSG00000061843.5	transcribed_unprocessed_pseudogene	Vmn1r-ps32	2.93236e-07	8.62043	0	0	1.17	1.34	ENSMUSG00000051703.14	protein_coding	Tmem198	4.32305e-06	-2.83561	1.67	1.71	0.11	0.27
ENSMUSG00000030246.11	protein_coding	Ldhb	2.94971e-07	1.53283	3.92	3.02	9.73	10.98	ENSMUSG00000036186.5	protein_coding	Dipk1b	5.01233e-06	-7.76867	2.72	2.26	0	0
ENSMUSG00000060510.14	protein_coding	Zfp266	3.25265e-07	1.98777	0.62	1.35	4.04	4.12	ENSMUSG00000080069.2	unprocessed_pseudogene	Gm41	5.20536e-06	-7.88318	2.54	2.61	0	0
ENSMUSG00000009596.9	protein_coding	Taf7l	3.28228e-07	8.49084	0	0	2.52	2.75	ENSMUSG00000095110.1	lncRNA	1700003E24Rik	5.90344e-06	-5.36281	5.26	7.91	0.32	0
ENSMUSG00000029553.10	protein_coding	Tfec	3.30701e-07	2.36574	0.44	0.61	2.88	3.09	ENSMUSG00000109396.1	protein_coding	Gm4565	5.97479e-06	-1.51892	5.57	6.1	1.98	1.7
ENSMUSG00000026335.16	protein_coding	Pam	3.30741e-07	2.10438	0.37	0.51	2	2.02	ENSMUSG00000109060.1	protein_coding	Gm4513	6.16794e-06	-1.51892	5.57	6.1	1.98	1.7
ENSMUSG00000034731.11	protein_coding	Dgkh	3.34056e-07	1.18459	0.46	0.44	0.97	1.12	ENSMUSG00000029385.14	protein_coding	Ccng2	6.17372e-06	-1.89279	2.76	1.95	0.52	0.58
ENSMUSG00000050530.14	protein_coding	Fam171a1	3.36189e-07	1.37387	1.11	1	2.66	2.96	ENSMUSG00000053886.4	protein_coding	Sh2d4a	7.1573e-06	-3.80539	1.27	0.76	0.04	0.06
ENSMUSG00000075015.3	protein_coding	Gm10801	3.46906e-07	1.85282	5.27	4.73	18.3	20.14	ENSMUSG00000059714.13	protein_coding	Flot1	7.61993e-06	-1.02716	13.09	13.15	5.57	6.43
ENSMUSG00000035275.14	protein_coding	Raver2	4.02081e-07	2.36936	0.16	0.33	1.24	1.55	ENSMUSG00000040649.15	protein_coding	Rimklb	8.01554e-06	-1.09649	9.84	12.41	5.13	4.58
ENSMUSG00000030339.7	protein_coding	Ltbr	4.07858e-07	1.89718	1.05	0.72	3.66	3.31	ENSMUSG00000048970.9	protein_coding	C1galt1c1	8.30952e-06	-1.21021	9.02	7.94	3.37	3.38
ENSMUSG00000055555.1	protein_coding	4930502E18Rik	4.18888e-07	3.93216	0.12	0.13	2.62	1.95	ENSMUSG00000024766.15	protein_coding	Lipo3	8.49113e-06	-1.41768	2.91	3.65	1.29	0.95
ENSMUSG00000025702.15	protein_coding	2025-03-08	4.3831e-07	1.12261	1.9	2.36	4.86	4.58	ENSMUSG00000022546.5	protein_coding	Gpt	9.43911e-06	-2.24923	3.98	4.29	0.96	0.56
ENSMUSG00000002897.5	protein_coding	Il17ra	4.46297e-07	1.64927	0.41	0.36	1.24	1.29	ENSMUSG00000023235.14	protein_coding	Ccl25	1.03874e-05	-1.08475	12.16	13.78	5.2	6.14
ENSMUSG00000105704.1	lncRNA	Gm43055	4.84994e-07	8.54281	0	0	4.95	3.39	ENSMUSG00000027489.15	protein_coding	Necab3	1.12886e-05	-5.36092	1.77	2.62	0	0.05
ENSMUSG00000100313.1	lncRNA	Gm28323	4.88424e-07	2.96112	0.22	0.14	1.33	1.79	ENSMUSG00000073002.9	protein_coding	Vamp5	1.1333e-05	-7.94133	2.09	2.25	0	0
ENSMUSG00000038024.17	protein_coding	Dennd4c	4.91863e-07	1.16277	2.69	1.89	6.37	4.15	ENSMUSG00000089875.2	lncRNA	Etohd2	1.18747e-05	-1.44071	1.76	2.09	0.54	0.74
ENSMUSG00000033124.16	protein_coding	Atg9a	5.55741e-07	1.36339	1.79	1.39	4.28	4.12	ENSMUSG00000027324.1	protein_coding	Rpusd2	1.18748e-05	-1.21382	5.03	4.17	1.51	2.1
ENSMUSG00000108353.1	TEC	Gm45205	5.66205e-07	3.02015	0.13	0.11	1.03	1.1	ENSMUSG00000018500.2	protein_coding	Adora2b	1.2342e-05	-7.65664	1.03	1.35	0	0
ENSMUSG00000021809.10	protein_coding	Nudt13	5.86811e-07	1.72446	1.58	1.93	5.98	6.25	ENSMUSG00000027371.10	protein_coding	Fahd2a	1.27884e-05	-1.13108	13.21	13.81	6.6	4.91
ENSMUSG00000117492.1	transcribed_processed_pseudogene	Gm19052	5.957e-07	5.87013	0.08	0	2.82	3.03	ENSMUSG00000081574.1	unprocessed_pseudogene	Gm14429	1.35629e-05	-3.89533	1.32	1.17	0.04	0.08
ENSMUSG00000039328.11	protein_coding	Rnf122	6.0173e-07	2.09366	0.55	0.5	2.29	2.53	ENSMUSG00000046008.8	protein_coding	Pnlip	1.42264e-05	-1.52274	6.3	4.68	1.7	1.71
ENSMUSG00000026227.11	protein_coding	2810459M11Rik	6.09471e-07	3.25487	0.06	0.12	0.98	1.05	ENSMUSG00000102544.1	lncRNA	Gm5103	1.51399e-05	-7.5993	1.76	2.4	0	0
ENSMUSG00000027805.16	protein_coding	Pfn2	6.15001e-07	1.45158	2.05	2.09	5.78	5.99	ENSMUSG00000048373.8	protein_coding	Fgfbp1	1.54197e-05	-7.67013	1.63	1.36	0	0
ENSMUSG00000097443.2	lncRNA	Gm17529	7.00405e-07	2.11004	0.4	0.37	1.72	1.85	ENSMUSG00000026031.15	protein_coding	Cflar	1.56629e-05	-1.03633	3.68	3.32	1.47	1.7
ENSMUSG00000106457.1	TEC	Gm42585	7.2429e-07	1.30081	1.14	1.21	3.17	2.81	ENSMUSG00000075391.6	processed_pseudogene	Gm13443	1.5709e-05	-1.10303	36.71	34.92	12.04	18.56
ENSMUSG00000041115.16	protein_coding	Iqsec2	7.79204e-07	3.04943	0.17	0.09	1.2	1.18	ENSMUSG00000037188.7	protein_coding	Grhl3	1.65703e-05	-1.51602	2.54	2.56	0.84	0.76
ENSMUSG00000041161.8	protein_coding	Otud3	8.56317e-07	1.40552	2.33	2.41	6.36	6.67	ENSMUSG00000038754.5	protein_coding	Elovl3	1.68419e-05	-7.51728	1	1.36	0	0
ENSMUSG00000079387.10	protein_coding	Luzp4	9.58324e-07	2.3011	0.43	0.48	2.2	2.79	ENSMUSG00000002289.16	protein_coding	Angptl4	1.70024e-05	-1.12143	6.23	8.36	3.43	2.79
ENSMUSG00000026463.17	protein_coding	Atp2b4	9.85006e-07	1.00177	1.09	1.46	2.89	2.31	ENSMUSG00000082588.1	processed_pseudogene	Gm15443	1.72864e-05	-2.33044	7.19	4.94	1.45	0.59
ENSMUSG00000020658.10	protein_coding	Efr3b	9.96534e-07	1.92129	0.21	0.37	1.16	1.22	ENSMUSG00000035629.19	protein_coding	Rubcn	1.7724e-05	-2.33395	2.28	1.69	0.36	0.29
ENSMUSG00000031959.15	protein_coding	Wdr59	1.0055e-06	1.34413	1.1	0.77	2.31	2.57	ENSMUSG00000039501.14	protein_coding	Znfx1	1.81157e-05	-1.12308	2.93	2.65	1.19	1.17
ENSMUSG00000093726.1	lncRNA	Gm20667	1.11819e-06	3.53625	0.06	0.19	1.4	2.03	ENSMUSG00000033967.4	protein_coding	Rnf225	1.91983e-05	-2.05509	1.76	1.19	0.35	0.26
ENSMUSG00000038496.16	protein_coding	Slc19a3	1.12016e-06	8.24211	0	0	1.51	1.06	ENSMUSG00000071252.6	protein_coding	2210408I21Rik	2.12724e-05	-1.40572	10.83	8.04	3.96	2.54
ENSMUSG00000060445.11	protein_coding	Sycp2	1.14092e-06	1.76617	0.43	0.44	1.49	1.65	ENSMUSG00000040410.14	protein_coding	Fbxl4	2.21354e-05	-1.2358	3.97	3.64	1.4	1.54
ENSMUSG00000098975.7	lncRNA	Gm27177	1.16709e-06	8.46072	0	0	0.87	2.44	ENSMUSG00000058976.4	protein_coding	Usp17lc	2.25181e-05	-6.4996	1.59	1.71	0.03	0
ENSMUSG00000029843.4	protein_coding	Slc13a4	1.17601e-06	3.98824	0.08	0.06	1.4	1.32	ENSMUSG00000029641.8	protein_coding	Rasl11a	2.3009e-05	-5.09338	3.3	3.65	0.15	0.04
ENSMUSG00000018796.13	protein_coding	Acsl1	1.20453e-06	1.24342	1.46	1.89	3.88	4.3	ENSMUSG00000028278.14	protein_coding	Rragd	2.33586e-05	-1.03168	7.26	5.32	2.49	3.22
ENSMUSG00000063065.13	protein_coding	Mapk3	1.2244e-06	1.00349	6.35	6.6	11.59	14.68	ENSMUSG00000028018.15	protein_coding	Gstcd	2.40618e-05	-1.12044	4.42	3.68	1.94	1.51
ENSMUSG00000040152.8	protein_coding	Thbs1	1.28286e-06	1.08408	1.24	1.22	2.76	2.55	ENSMUSG00000066643.12	protein_coding	Wdr35	2.45557e-05	-1.17195	3.3	2.55	1.25	1.12
ENSMUSG00000022816.11	protein_coding	Fstl1	1.38189e-06	1.27625	2.5	2.16	5.76	5.84	ENSMUSG00000095717.1	protein_coding	Gm2056	2.6308e-05	-7.32077	6.07	5.54	0	0
ENSMUSG00000056214.9	protein_coding	Pard6g	1.39758e-06	1.08203	2.54	2.34	4.8	5.7	ENSMUSG00000020910.16	protein_coding	Adprm	2.75595e-05	-1.13081	10.27	9.21	4.45	3.75
ENSMUSG00000040111.17	protein_coding	Gramd1b	1.40539e-06	1.43604	1.79	2.3	5.07	6.45	ENSMUSG00000092349.1	protein_coding	Smim40	2.81787e-05	-1.94205	6.22	7.3	1.72	1.31
ENSMUSG00000035877.17	protein_coding	Zhx3	1.41848e-06	1.48293	0.43	0.38	1.02	1.33	ENSMUSG00000069184.4	protein_coding	Zfp72	2.87587e-05	-1.89494	1.67	1.21	0.33	0.34
ENSMUSG00000039349.5	protein_coding	C130074G19Rik	1.45045e-06	1.26415	1.88	1.5	3.96	4.36	ENSMUSG00000030272.15	protein_coding	Camk1	2.91652e-05	-1.05299	8.74	8.82	3.95	3.86
ENSMUSG00000046410.10	protein_coding	Kcnk6	1.48272e-06	1.12134	1.74	2.12	4.36	4.23	ENSMUSG00000116138.1	protein_coding	C030006K11Rik	2.93294e-05	-2.7197	2	1.68	0.21	0.23
ENSMUSG00000028173.10	protein_coding	Wls	1.52109e-06	1.32684	1.41	1.47	3.44	4.03	ENSMUSG00000095724.1	protein_coding	Gm21319	3.08703e-05	-1.79276	2.57	3.19	0.77	0.68
ENSMUSG00000036368.8	protein_coding	Rmdn2	1.55634e-06	1.46558	3.44	3.47	9.66	10.31	ENSMUSG00000031834.15	protein_coding	Pik3r2	3.10107e-05	-1.38404	3.85	3.74	0.95	1.67
ENSMUSG00000025477.14	protein_coding	Inpp5a	1.68484e-06	1.0191	3.29	3.7	6.44	7.95	ENSMUSG00000104277.1	TEC	Gm38299	3.12921e-05	-2.20825	0.95	1.06	0.14	0.22
ENSMUSG00000107094.1	TEC	Gm43294	1.69351e-06	2.82395	0.13	0.23	1.36	1.6	ENSMUSG00000097282.1	lncRNA	5031415H12Rik	3.80006e-05	-1.81425	2.13	2.65	0.37	0.79
ENSMUSG00000019888.16	protein_coding	Mgat4c	1.69605e-06	8.11665	0	0	1.71	1.39	ENSMUSG00000054715.11	protein_coding	Zscan22	3.8871e-05	-1.48545	2.92	2.14	0.94	0.67
ENSMUSG00000035486.14	protein_coding	Plk5	1.7568e-06	3.76946	0.13	0.04	1.4	1.36	ENSMUSG00000041189.9	protein_coding	Chrnb1	4.2714e-05	-2.62087	1.35	1.43	0.2	0.17
ENSMUSG00000047022.18	protein_coding	Mipol1	1.76332e-06	1.4471	1.96	1.82	5.6	5.16	ENSMUSG00000060034.5	protein_coding	Ctf2	4.30467e-05	-1.9401	2.37	2.81	0.6	0.54
ENSMUSG00000063632.6	protein_coding	Sox11	1.81083e-06	1.4175	0.41	0.39	1.17	1.07	ENSMUSG00000027340.15	protein_coding	Slc23a2	4.51611e-05	-1.0788	3.4	2.28	1.04	1.41
ENSMUSG00000025104.13	protein_coding	Hdgfl3	1.83501e-06	1.19162	0.93	1.22	2.46	2.62	ENSMUSG00000024238.15	protein_coding	Zeb1	4.55943e-05	-1.34961	3.22	2.49	1.16	0.85
ENSMUSG00000102602.1	TEC	A930004J17Rik	1.8711e-06	1.40537	0.76	0.73	2	2.09	ENSMUSG00000053964.17	protein_coding	Lgals4	4.57184e-05	-1.56014	9.35	6.84	1.75	3.02
ENSMUSG00000030897.5	protein_coding	Cnga4	1.9147e-06	2.42449	0.53	0.18	2.22	1.93	ENSMUSG00000029179.14	protein_coding	Zcchc4	4.72565e-05	-1.0226	4.46	5.93	2.18	2.54
ENSMUSG00000035112.17	protein_coding	Wnk4	1.9851e-06	2.60552	0.61	0.53	4.92	2.98	ENSMUSG00000071748.2	protein_coding	Gm14698	4.76763e-05	-1.59576	1.7	1.22	0.38	0.46
ENSMUSG00000046269.17	protein_coding	Usp27x	1.9851e-06	2.42401	0.22	0.14	1.07	1.09	ENSMUSG00000029522.12	protein_coding	Pla2g1b	4.7912e-05	-2.29116	11.75	9.96	3.05	0.7
ENSMUSG00000107534.1	lncRNA	Gm43920	1.9851e-06	3.08852	0.1	0.21	1.64	1.47	ENSMUSG00000042549.10	lncRNA	Map2k3os	4.83948e-05	-2.09347	3.61	2.99	0.8	0.51
ENSMUSG00000097125.2	lncRNA	Gm26885	2.03642e-06	1.06971	24.58	26.69	50.86	58.83	ENSMUSG00000042759.12	protein_coding	Apobr	5.08603e-05	-1.86421	2.76	1.21	0.39	0.52
ENSMUSG00000052632.16	protein_coding	Asap2	2.27361e-06	1.31055	0.99	1.39	2.76	3.35	ENSMUSG00000023495.13	protein_coding	Pcbp4	5.11268e-05	-1.26006	5.81	4.22	1.87	1.91
ENSMUSG00000018168.8	protein_coding	Ikzf3	2.38837e-06	8.14777	0	0	0.81	1.34	ENSMUSG00000030598.15	protein_coding	Fbxo17	5.21629e-05	-1.40359	4.91	4.39	1.68	1.46
ENSMUSG00000083411.3	processed_pseudogene	Rpl30-ps10	2.44477e-06	8.07738	0	0	10	13.81	ENSMUSG00000105734.1	protein_coding	4930558C23Rik	5.95006e-05	-2.14106	7.15	6.04	1.75	0.78
ENSMUSG00000105561.1	lncRNA	Gm43462	2.56541e-06	1.69431	0.57	0.55	1.74	2.1	ENSMUSG00000037221.13	protein_coding	Mospd3	6.13676e-05	-1.23484	7.79	11.21	3.29	3.99
ENSMUSG00000047798.15	protein_coding	Cd300lf	2.61889e-06	8.04619	0	0	1.76	1.41	ENSMUSG00000027439.9	protein_coding	Gzf1	6.20216e-05	-1.04667	3.67	5.05	1.71	2.17
ENSMUSG00000028995.14	protein_coding	Fam126a	2.68577e-06	1.28797	0.91	0.98	2.06	2.72	ENSMUSG00000081534.3	protein_coding	Slc48a1	6.27779e-05	-5.09114	1.75	0.91	0	0.03
ENSMUSG00000052512.17	protein_coding	Nav2	3.04328e-06	2.2633	0.18	0.25	1.16	1.11	ENSMUSG00000110393.2	lncRNA	Gm36445	6.28238e-05	-1.14071	9.23	7.25	3.73	3.12
ENSMUSG00000066800.11	protein_coding	Rnasel	3.12436e-06	1.65539	1.41	1.74	6.96	3.75	ENSMUSG00000030089.15	protein_coding	Slc41a3	6.41149e-05	-1.73868	2.05	2.2	0.5	0.59
ENSMUSG00000022113.6	protein_coding	Trim52	3.16673e-06	2.96847	0.21	0.51	2.92	3.51	ENSMUSG00000072966.11	protein_coding	Gprasp2	6.5538e-05	-1.51008	1.83	2.37	0.61	0.69
ENSMUSG00000021130.8	protein_coding	Galnt16	3.41646e-06	2.10969	0.35	0.48	1.95	2.01	ENSMUSG00000104529.4	lncRNA	Rbakdn	6.59749e-05	-4.82739	5.46	5.41	0.15	0.11
ENSMUSG00000021754.17	protein_coding	Map3k1	3.41646e-06	1.04894	1.31	1.42	3.38	2.43	ENSMUSG00000006310.10	protein_coding	Zbtb32	6.931e-05	-1.59199	6.94	5.73	1.56	2.09
ENSMUSG00000021087.18	protein_coding	Rtn1	3.46659e-06	1.18261	3.07	3.68	8.36	7.45	ENSMUSG00000032482.9	protein_coding	Cspg5	7.43173e-05	-1.65836	1.04	1.08	0.32	0.26
ENSMUSG00000038393.14	protein_coding	Txnip	3.90653e-06	1.42046	4.36	2.82	10.04	9.85	ENSMUSG00000043372.12	protein_coding	Hexim2	7.43173e-05	-2.00363	3.27	3.48	0.39	1
ENSMUSG00000026628.13	protein_coding	Atf3	4.02783e-06	1.08478	3.52	3.31	7.71	7.12	ENSMUSG00000026017.13	protein_coding	Carf	8.11942e-05	-1.01862	3.48	3.64	1.72	1.53
ENSMUSG00000031257.14	protein_coding	Nox1	4.58998e-06	4.42849	0.09	0	1.69	1	ENSMUSG00000054708.17	protein_coding	Ankrd24	8.14925e-05	-1.86281	4.07	5.13	0.84	1.29
ENSMUSG00000018334.18	protein_coding	Ksr1	4.87925e-06	1.85559	0.73	1.01	3.35	3.46	ENSMUSG00000095363.2	protein_coding	Gm4567	8.16293e-05	-1.61129	3.35	5.6	1.6	1
ENSMUSG00000034930.16	protein_coding	Rtkn	4.99674e-06	1.73485	0.96	0.91	2.65	4.01	ENSMUSG00000034300.17	protein_coding	Fam53c	9.04515e-05	-1.14654	2.26	2.23	0.81	1.02
ENSMUSG00000038022.11	protein_coding	Mindy4	5.14233e-06	8.11104	0	0	1.16	1.05	ENSMUSG00000087491.7	lncRNA	Gm14552	9.23299e-05	-1.79766	2.94	2.25	0.59	0.66
ENSMUSG00000037664.13	protein_coding	Cdkn1c	5.17269e-06	1.16723	3.46	3.63	7.7	8.68	ENSMUSG00000048992.9	protein_coding	Prss32	9.3603e-05	-3.53903	2.04	1.31	0.14	0.07
ENSMUSG00000035273.14	protein_coding	Hpse	5.28091e-06	1.30233	1.62	1.15	3.54	3.52	ENSMUSG00000032965.11	protein_coding	Ift57	0.000100896	-2.03774	3.2	2.17	0.63	0.45
ENSMUSG00000072825.11	protein_coding	Cep170b	5.29448e-06	1.25055	1.22	1.04	2.77	2.79	ENSMUSG00000107455.1	TEC	Gm43868	0.000101421	-5.90885	1.23	1.18	0	0.02
ENSMUSG00000104217.1	protein_coding	Gm37988	5.39749e-06	2.68688	1.23	0.5	3.87	8.56	ENSMUSG00000040631.8	protein_coding	Dok4	0.000102033	-2.0495	1.22	1.7	0.31	0.28
ENSMUSG00000069053.11	protein_coding	Uba1y	5.57119e-06	2.49414	0.19	0.14	0.88	1.19	ENSMUSG00000022708.16	protein_coding	Zbtb20	0.00010302	-1.02066	2.3	2.42	1.14	1.01
ENSMUSG00000020080.8	protein_coding	Hkdc1	6.00336e-06	2.09785	0.3	0.26	1.25	1.4	ENSMUSG00000035413.8	protein_coding	Tmem98	0.000109193	-1.05943	7.51	7.71	2.8	3.86
ENSMUSG00000022016.16	protein_coding	Akap11	6.27885e-06	1.27498	0.44	0.54	1.27	1.21	ENSMUSG00000048921.11	protein_coding	Zfp689	0.000110247	-1.87501	1.83	1.57	0.37	0.4
ENSMUSG00000021699.17	protein_coding	Pde4d	6.54089e-06	1.06717	3.61	3.05	7.13	7.13	ENSMUSG00000046160.6	protein_coding	Olig1	0.000111237	-1.84545	2.08	1.84	0.52	0.41
ENSMUSG00000022132.15	protein_coding	Cldn10	6.60072e-06	7.68228	0	0	1.56	1.37	ENSMUSG00000038570.15	protein_coding	Saxo2	0.000112523	-2.84066	7.01	8.92	1	0.72
ENSMUSG00000039031.16	protein_coding	Arhgap18	6.60072e-06	1.50989	0.71	0.77	2.02	2.43	ENSMUSG00000033009.15	protein_coding	Ogfod1	0.000115301	-1.18904	2.9	4.66	1.33	1.66
ENSMUSG00000051367.8	protein_coding	Six1	6.78245e-06	1.05125	3.26	2.4	6.08	5.88	ENSMUSG00000097833.1	processed_pseudogene	Gm5976	0.00011592	-6.90151	1.4	1.87	0	0
ENSMUSG00000046245.13	protein_coding	Pilra	7.14391e-06	3.33433	0.15	0.08	2.09	0.79	ENSMUSG00000040276.15	protein_coding	Pacsin1	0.000118542	-1.86491	3.57	3.7	1.17	0.54
ENSMUSG00000068893.5	protein_coding	Sprr2a2	7.23517e-06	7.99872	0	0	2.38	2.05	ENSMUSG00000039110.15	protein_coding	Mycbpap	0.000130275	-1.34704	5.55	5.26	2.11	1.67
ENSMUSG00000058022.14	protein_coding	Adtrp	7.50249e-06	1.10382	8.19	10.47	19.77	21.52	ENSMUSG00000037493.6	protein_coding	Cib2	0.000134153	-1.00674	8.29	8.52	4.07	3.65
ENSMUSG00000042372.5	protein_coding	Dmrt3	7.60387e-06	7.57422	0	0	1.65	1.24	ENSMUSG00000043572.7	protein_coding	Pars2	0.000136508	-1.19374	4.04	4.03	1.59	1.58
ENSMUSG00000098207.1	protein_coding	Arl14	7.60672e-06	3.06757	0.34	0.2	3.08	2.25	ENSMUSG00000003541.6	protein_coding	Ier3	0.000136747	-1.05369	11.82	9.8	5.26	4.3
ENSMUSG00000105936.1	TEC	Gm43544	7.78634e-06	1.71175	0.88	0.63	2.52	2.76	ENSMUSG00000100153.2	transcribed_processed_pseudogene	Ppp1ccb	0.000141024	-1.00002	11.72	8.28	4.33	4.82
ENSMUSG00000057615.5	protein_coding	Ldoc1	7.91561e-06	6.77432	0	0.03	3.34	2.28	ENSMUSG00000075296.5	protein_coding	Aldh3b2	0.000145294	-3.02274	0.82	1.31	0.11	0.08
ENSMUSG00000025075.14	protein_coding	Habp2	8.16097e-06	2.85861	0.1	0.21	1.17	1.49	ENSMUSG00000021775.11	protein_coding	Nr1d2	0.0001458	-1.0211	2.6	2.48	1.18	1.12
ENSMUSG00000032782.19	protein_coding	Cntrob	8.45427e-06	1.21816	6.46	4.86	14.56	12.54	ENSMUSG00000038302.14	protein_coding	Afg1l	0.0001458	-1.6798	3.09	2.5	1.07	0.45
ENSMUSG00000079418.3	protein_coding	Atg4a	8.53257e-06	1.31218	2.09	1.57	4.97	4.54	ENSMUSG00000048120.16	protein_coding	Entpd1	0.000149163	-6.54767	0.89	1.55	0	0
ENSMUSG00000044528.5	protein_coding	Tram1l1	8.54274e-06	2.06127	0.19	0.36	1.25	1.3	ENSMUSG00000030790.15	protein_coding	Adm	0.000156844	-3.33419	1.82	1.34	0.05	0.17
ENSMUSG00000037235.13	protein_coding	Mxd4	8.5579e-06	1.55204	1.63	0.94	4.68	3.29	ENSMUSG00000029165.17	protein_coding	Agbl5	0.000158883	-1.64476	2.52	2.09	0.82	0.47
ENSMUSG00000032373.15	protein_coding	Car12	8.8047e-06	2.16959	0.23	0.27	1.2	1.3	ENSMUSG00000022999.15	protein_coding	Lmbr1l	0.000159732	-1.53019	2.88	4.6	1.3	0.95
ENSMUSG00000041263.14	protein_coding	Rusc1	9.12736e-06	1.8916	0.71	0.69	3.04	2.65	ENSMUSG00000067424.13	protein_coding	Zfp563	0.000172029	-1.14805	2.67	2.89	0.94	1.31
ENSMUSG00000113250.1	TEC	Gm48585	9.12736e-06	2.2338	0.33	0.47	2.11	2.15	ENSMUSG00000079244.3	protein_coding	Gm5622	0.000184681	-1.63733	3.04	3.21	0.73	0.98
ENSMUSG00000035936.6	protein_coding	Aldh5a1	9.43911e-06	1.81672	0.21	0.32	1.07	0.98	ENSMUSG00000052221.8	protein_coding	Ppp1r36	0.000189834	-6.68045	1.05	0.97	0	0
ENSMUSG00000091779.8	protein_coding	Gm21293	9.65916e-06	3.58996	0.18	0.13	2.4	2.24	ENSMUSG00000006464.9	protein_coding	Bbs1	0.00019035	-1.53899	1.52	1.46	0.53	0.36
ENSMUSG00000097550.7	protein_coding	Gm21304	9.65916e-06	3.58996	0.18	0.13	2.4	2.24	ENSMUSG00000111740.1	TEC	Gm49783	0.000193803	-1.24719	1.37	1.12	0.39	0.54
ENSMUSG00000027164.8	protein_coding	Traf6	9.82437e-06	1.07897	1.27	0.94	2.32	2.44	ENSMUSG00000070822.5	protein_coding	Zscan18	0.000206607	-1.04398	3.42	3.14	1.41	1.49
ENSMUSG00000032802.8	protein_coding	Srxn1	9.82437e-06	1.07034	2.99	3.37	7.69	6.06	ENSMUSG00000020467.15	protein_coding	Efemp1	0.000207525	-2.48041	2.54	2.47	0.26	0.43
ENSMUSG00000052534.15	protein_coding	Pbx1	1.02108e-05	2.25643	0.18	0.47	1.67	1.7	ENSMUSG00000083534.1	unprocessed_pseudogene	H2-M6-ps	0.000209893	-1.18865	8.35	8.9	3.02	3.74
ENSMUSG00000047409.13	protein_coding	Ctdspl	1.03596e-05	1.08141	2.88	2.17	4.77	6.12	ENSMUSG00000109946.1	protein_coding	Brd3os	0.000219104	-1.81251	1.97	2.47	0.42	0.62
ENSMUSG00000021647.7	protein_coding	Cartpt	1.03874e-05	7.56501	0	0	2.35	1.71	ENSMUSG00000059659.7	lncRNA	Gm10069	0.000235137	-1.8064	1.23	2.09	0.49	0.33
ENSMUSG00000024987.6	protein_coding	Cyp26a1	1.06702e-05	7.5601	0	0	1.87	1.42	ENSMUSG00000101493.1	lncRNA	2810405F17Rik	0.000236218	-3.66799	1.6	2.07	0.12	0.09
ENSMUSG00000072595.3	protein_coding	4930503E14Rik	1.12571e-05	1.96384	1.3	1.11	6.07	4.23	ENSMUSG00000061544.13	protein_coding	Zfp229	0.000242916	-1.06086	3.52	3.9	1.66	1.57
ENSMUSG00000094144.8	protein_coding	Gm21312	1.15326e-05	3.51748	0.23	0.13	2.4	2.24	ENSMUSG00000017003.7	protein_coding	Svs3a	0.000250599	-6.64584	1.83	0.6	0	0
ENSMUSG00000028402.18	protein_coding	Mpdz	1.16509e-05	1.35219	0.66	0.65	1.48	2.03	ENSMUSG00000078994.9	protein_coding	Zfp429	0.000262686	-1.79089	2.24	2.64	0.7	0.49
ENSMUSG00000053580.16	protein_coding	Tanc2	1.17126e-05	1.26571	1.16	0.68	2.46	2.11	ENSMUSG00000047821.16	protein_coding	Trim16	0.00026358	-1.62577	1.88	2.05	0.51	0.57
ENSMUSG00000024030.7	protein_coding	Abcg1	1.17852e-05	1.38387	0.73	0.75	2.55	1.55	ENSMUSG00000097412.2	transcribed_unprocessed_pseudogene	1810014B01Rik	0.000264816	-1.182	19.45	26.86	10.55	7.89
ENSMUSG00000095022.8	protein_coding	Gm20765	1.17852e-05	3.51748	0.23	0.13	2.4	2.24	ENSMUSG00000108484.1	transcribed_processed_pseudogene	Gm18537	0.000265149	-6.42285	1.49	0.97	0	0
ENSMUSG00000020770.13	protein_coding	Unk	1.19505e-05	1.30264	1.93	2.35	5.91	5.19	ENSMUSG00000070890.3	protein_coding	Gm12794	0.000287643	-3.32634	1.13	1.86	0	0.19
ENSMUSG00000025090.9	protein_coding	Ccdc172	1.3269e-05	1.28547	4.41	5.01	12.94	11.17	ENSMUSG00000028687.17	protein_coding	Mutyh	0.000292775	-1.2376	10.8	11.37	5.93	2.59
ENSMUSG00000103076.1	TEC	Gm37902	1.34493e-05	7.62017	0	0	1.33	1.08	ENSMUSG00000118243.1	lncRNA	Gm50203	0.000295272	-3.67281	1.49	3.66	0.09	0.19
ENSMUSG00000021441.4	protein_coding	Cts6	1.43525e-05	7.58204	0	0	1.79	1.24	ENSMUSG00000033405.4	protein_coding	Nudt15	0.000298606	-1.43844	1.66	1.39	0.41	0.55
ENSMUSG00000035561.5	protein_coding	Aldh1b1	1.58214e-05	1.39098	1.46	1.22	4.1	3.31	ENSMUSG00000024184.15	protein_coding	Pdia2	0.000319872	-6.29037	1.12	0.95	0	0
ENSMUSG00000020474.11	protein_coding	Polm	1.61744e-05	1.19678	1.68	1.52	3.84	3.78	ENSMUSG00000082088.1	unprocessed_pseudogene	Gm15753	0.000343112	-1.04181	10.55	11.09	5.65	3.99
ENSMUSG00000031431.13	protein_coding	Tsc22d3	1.71589e-05	1.32427	1.71	1.95	4.76	4.9	ENSMUSG00000021056.8	protein_coding	Tex21	0.000345735	-1.47764	2.54	2.51	0.84	0.72
ENSMUSG00000086712.2	lncRNA	AI427809	1.85256e-05	2.0288	0.59	0.49	2.08	2.78	ENSMUSG00000115837.1	TEC	9130002K18Rik	0.00034761	-1.63992	1.34	1.48	0.29	0.46
ENSMUSG00000029468.17	protein_coding	P2rx7	1.90649e-05	1.70611	2.18	1.59	6.7	6.63	ENSMUSG00000042360.12	lncRNA	4930433N12Rik	0.000354103	-6.35498	1.21	0.94	0	0
ENSMUSG00000022469.17	protein_coding	Rapgef3	1.91621e-05	2.75306	0.16	0.15	1.04	1.43	ENSMUSG00000037525.5	protein_coding	Bcdin3d	0.000369882	-1.03306	6.71	7.18	3.57	2.66
ENSMUSG00000026833.18	protein_coding	Olfm1	2.01404e-05	1.72675	0.87	0.62	2.56	2.74	ENSMUSG00000040187.15	protein_coding	Arntl2	0.000374678	-1.91319	1.53	2.33	0.37	0.45
ENSMUSG00000052656.12	protein_coding	Rnf103	2.02351e-05	1.29109	1.24	1.02	2.79	3	ENSMUSG00000070348.5	protein_coding	Ccnd1	0.000384862	-1.17581	4.06	3.41	1.53	1.41
ENSMUSG00000036225.15	protein_coding	Kctd1	2.02832e-05	2.25383	0.4	0.44	2.4	2.16	ENSMUSG00000111149.1	lncRNA	Gm26564	0.000394135	-2.52899	9.48	9.54	1.47	1.04
ENSMUSG00000095718.2	protein_coding	Gm6502	2.07941e-05	7.37459	0	0	1.51	1.15	ENSMUSG00000028115.16	protein_coding	Bnipl	0.000402495	-6.55874	0.95	1.47	0	0
ENSMUSG00000060188.6	protein_coding	Cxcl17	2.08932e-05	2.8973	0.34	0.62	4.36	4.3	ENSMUSG00000045667.14	protein_coding	Smtnl2	0.000414461	-1.15088	2.64	2.61	1.19	0.93
ENSMUSG00000036622.15	protein_coding	Atp13a2	2.12743e-05	1.11462	1.26	1.41	2.8	3.18	ENSMUSG00000038552.14	protein_coding	Fndc4	0.000419766	-2.49869	1.41	1.72	0.1	0.33
ENSMUSG00000094378.7	protein_coding	Gm15097	2.12743e-05	2.83577	0.19	0.17	1.28	1.78	ENSMUSG00000012126.16	protein_coding	Ubxn11	0.000422051	-1.77427	3.65	3.1	0.84	0.79
ENSMUSG00000074604.9	protein_coding	Mgst2	2.15535e-05	1.17783	8.7	10.11	22.81	21.57	ENSMUSG00000026950.18	protein_coding	Neb	0.000422326	-1.16356	3.59	3.89	1.09	1.86
ENSMUSG00000038156.16	protein_coding	Spon1	2.16015e-05	1.25175	0.73	0.55	1.65	1.52	ENSMUSG00000050174.15	protein_coding	Nudt6	0.000433399	-1.42024	5.68	6.61	2.54	1.48
ENSMUSG00000058794.12	protein_coding	Nfe2	2.28483e-05	2.34282	0.33	0.49	2.4	2.38	ENSMUSG00000057244.6	processed_pseudogene	Gm6139	0.000437947	-6.47424	2.58	0.66	0	0
ENSMUSG00000041000.8	protein_coding	Trim62	2.32163e-05	1.63038	0.59	0.5	2.02	1.65	ENSMUSG00000041193.15	protein_coding	Pla2g5	0.000439963	-1.8415	2.18	2.03	0.43	0.52
ENSMUSG00000104018.1	TEC	4833412K13Rik	2.32916e-05	1.97101	0.7	0.75	3.25	3.09	ENSMUSG00000072553.10	protein_coding	Gm525	0.000440906	-6.25079	3.07	2.36	0	0
ENSMUSG00000103697.1	TEC	Gm38020	2.45849e-05	1.22737	0.79	0.83	1.88	2.1	ENSMUSG00000000673.9	protein_coding	Haao	0.00045372	-6.32857	1.1	1.05	0	0
ENSMUSG00000089872.10	protein_coding	Rps6kc1	2.60492e-05	1.10619	1.96	2.27	5.22	4.26	ENSMUSG00000066705.7	protein_coding	Fxyd6	0.000466668	-5.44197	0.91	1.22	0	0.03
ENSMUSG00000051243.14	protein_coding	Islr2	2.61923e-05	1.85057	0.63	0.34	1.84	2	ENSMUSG00000001864.13	protein_coding	Aif1l	0.00047083	-2.91607	1.92	1.66	0.11	0.33
ENSMUSG00000071256.4	protein_coding	Zfp213	2.94891e-05	1.18451	1.73	1.56	3.52	4.24	ENSMUSG00000018372.13	protein_coding	Cep95	0.000488683	-1.06195	5.62	5.54	1.79	3.01
ENSMUSG00000030303.15	protein_coding	Far2	3.00763e-05	1.11248	1.38	1.48	3.24	3.18	ENSMUSG00000043251.6	protein_coding	Exoc3l	0.000505193	-5.30477	1.29	1	0.03	0
ENSMUSG00000025952.15	protein_coding	Crygc	3.01764e-05	1.0785	9.07	8.81	19.01	19.93	ENSMUSG00000070997.4	lncRNA	1700055D18Rik	0.000525693	-3.75367	1.25	0.87	0.04	0.06
ENSMUSG00000026888.14	protein_coding	Grb14	3.04216e-05	1.54092	1.48	2.59	6.96	5.69	ENSMUSG00000022390.11	protein_coding	Zc3h7b	0.000537746	-1.0713	1.59	1.39	0.61	0.66
ENSMUSG00000039633.7	protein_coding	Lonrf1	3.16136e-05	1.10473	1.26	1.31	2.74	2.97	ENSMUSG00000020773.11	protein_coding	Trim47	0.000546809	-2.14699	2.29	1.86	0.25	0.46
ENSMUSG00000118106.1	TEC	AC115752.1	3.18377e-05	3.65555	0.05	0.08	0.78	1.27	ENSMUSG00000049734.9	protein_coding	Trex1	0.000550366	-1.28318	6.39	6.25	2.64	1.91
ENSMUSG00000034266.6	protein_coding	Batf	3.30936e-05	7.2243	0	0	2.18	2.87	ENSMUSG00000038240.13	protein_coding	Pdss2	0.00056065	-1.05004	5	4.29	1.95	2.07
ENSMUSG00000037949.8	protein_coding	Ano10	3.4254e-05	1.92692	1.29	0.71	4.99	3.34	ENSMUSG00000025383.2	protein_coding	Il23a	0.000587601	-5.43123	1.28	1.53	0	0.03
ENSMUSG00000061740.8	protein_coding	Cyp2d22	3.45094e-05	7.22834	0	0	1.13	1.12	ENSMUSG00000107928.1	protein_coding	Gm45140	0.000593024	-2.06407	1.44	0.57	0.17	0.2
ENSMUSG00000033767.14	protein_coding	Tmem131l	3.50097e-05	1.15306	3.62	6.08	13.04	9.47	ENSMUSG00000040936.15	protein_coding	Ulk4	0.000596326	-2.16236	21.41	15.39	4.6	1.83
ENSMUSG00000060063.9	protein_coding	Alox5ap	3.50097e-05	2.53578	0.89	0.52	4	5.39	ENSMUSG00000085178.1	lncRNA	Kdm6bos	0.000598755	-3.82411	1.98	2.49	0	0.18
ENSMUSG00000050549.8	protein_coding	Fam241a	3.55091e-05	1.75804	0.81	0.94	2.97	3.57	ENSMUSG00000057400.14	protein_coding	Ces1c	0.000626982	-1.39247	2.52	3.18	0.9	0.94
ENSMUSG00000047990.6	protein_coding	C2cd4a	3.55998e-05	1.43884	1.86	1.77	5.29	5.22	ENSMUSG00000006575.14	protein_coding	Rundc3a	0.000630189	-1.37282	2.85	3.94	1.14	1.11
ENSMUSG00000103621.1	TEC	Gm38366	3.64796e-05	2.83538	0.2	0.14	1.4	1.49	ENSMUSG00000024789.13	protein_coding	Jak2	0.000632822	-1.12607	1.59	1.34	0.63	0.57
ENSMUSG00000024806.4	protein_coding	Mlana	3.68089e-05	1.72848	2.12	1.78	7.37	6.82	ENSMUSG00000096988.1	lncRNA	A930029G22Rik	0.000640188	-1.40295	3.01	2.85	1.02	0.88
ENSMUSG00000036916.13	protein_coding	Zfp280c	3.69865e-05	1.75897	0.39	0.6	1.32	2.41	ENSMUSG00000072723.11	transcribed_unprocessed_pseudogene	Gm10044	0.00067795	-6.14472	0.85	1.97	0	0
ENSMUSG00000097207.7	lncRNA	6030443J06Rik	3.75721e-05	2.93366	0.28	0.1	1.64	1.76	ENSMUSG00000078500.3	protein_coding	Zfp986	0.000727975	-1.13538	6.22	4.71	1.98	2.36
ENSMUSG00000068522.4	protein_coding	Aard	3.82953e-05	1.49798	1.63	1.74	4.74	5.5	ENSMUSG00000049013.3	protein_coding	Prss48	0.000742713	-6.13198	1.16	1.3	0	0
ENSMUSG00000053985.10	protein_coding	Zfp14	3.89811e-05	2.99478	0.15	0.06	0.99	1.07	ENSMUSG00000111947.1	lncRNA	Gm47438	0.000744053	-2.24562	1.86	1.39	0.23	0.28
ENSMUSG00000003849.8	protein_coding	Nqo1	3.94589e-05	1.36519	1.76	2.22	6.15	4.82	ENSMUSG00000114694.1	protein_coding	Gm47995	0.000746319	-6.0243	1.65	0.9	0	0
ENSMUSG00000022092.11	protein_coding	Ppp3cc	3.94589e-05	1.12635	2.31	2.47	5.07	5.78	ENSMUSG00000114943.1	protein_coding	Gm8947	0.00076994	-1.88433	1.81	1.97	0.39	0.42
ENSMUSG00000002997.15	protein_coding	Prkar2b	4.05379e-05	1.34576	1.36	0.94	3.43	2.75	ENSMUSG00000020652.17	protein_coding	Cenpo	0.000783513	-1.0216	5	4.81	2.77	1.66
ENSMUSG00000024501.20	protein_coding	Dpysl3	4.24942e-05	2.10696	0.42	0.34	1.85	1.85	ENSMUSG00000110611.1	lncRNA	Gm20163	0.000815331	-5.99091	1.75	1.42	0	0
ENSMUSG00000069996.3	lncRNA	Gm7125	4.28636e-05	5.083	0	0.42	8.43	7.34	ENSMUSG00000020262.15	protein_coding	Adarb1	0.000837388	-1.05717	7.85	5.92	3.07	2.8
ENSMUSG00000026114.14	protein_coding	Cnga3	4.35593e-05	1.23962	0.96	0.99	2.4	2.44	ENSMUSG00000104986.1	TEC	1600023N17Rik	0.000873766	-1.94244	3.01	3.26	0.6	0.67
ENSMUSG00000005580.11	protein_coding	Adcy9	4.36345e-05	1.17085	0.84	0.97	2.17	2.1	ENSMUSG00000109166.1	protein_coding	Gm5890	0.000883129	-1.58096	3.24	3.49	1.28	0.59
ENSMUSG00000085614.1	lncRNA	1700123M08Rik	4.47971e-05	2.52613	0.64	1.21	7.16	5.46	ENSMUSG00000069835.10	protein_coding	Sat2	0.000884356	-1.66131	4.93	4.86	1.83	0.75
ENSMUSG00000079018.10	protein_coding	Ly6c1	4.57404e-05	1.65524	2.36	2.29	8.36	7.46	ENSMUSG00000097398.2	lncRNA	Platr5	0.000885015	-1.32488	15.66	22.72	4.91	8.06
ENSMUSG00000118252.1	processed_pseudogene	Gm5521	4.61138e-05	3.30661	0.09	0.45	3.46	3.41	ENSMUSG00000043391.10	protein_coding	2510009E07Rik	0.000889662	-1.10765	5.13	4.18	2.36	1.5
ENSMUSG00000031131.11	protein_coding	Vgll1	4.81511e-05	2.31304	0.26	0.29	1.72	1.46	ENSMUSG00000017453.4	protein_coding	Pipox	0.000894037	-1.63761	2	1.8	0.37	0.61
ENSMUSG00000048573.9	protein_coding	Cypt3	4.92598e-05	7.19209	0	0	2.96	2.85	ENSMUSG00000033255.8	protein_coding	Gm5134	0.000912979	-1.24915	2.03	2.08	0.85	0.66
ENSMUSG00000036111.8	protein_coding	Lmo1	5.18356e-05	7.1599	0	0	1.88	1.63	ENSMUSG00000040938.16	protein_coding	Slc16a11	0.000917121	-6.25013	1.15	1.12	0	0
ENSMUSG00000009646.13	protein_coding	Pla2g12b	5.28996e-05	1.59043	1.62	2.11	5.67	6.63	ENSMUSG00000029001.15	protein_coding	Fbxo44	0.000946845	-2.57295	1.08	1.65	0.08	0.23
ENSMUSG00000042118.7	protein_coding	Bhmt2	5.56944e-05	1.60169	0.55	0.99	2.85	2.32	ENSMUSG00000058246.8	protein_coding	Gm10037	0.000953308	-5.81602	1.69	2.63	0	0
ENSMUSG00000105378.1	TEC	Gm42515	5.59943e-05	1.65321	0.4	0.42	1.47	1.38	ENSMUSG00000056204.8	protein_coding	Pgpep1	0.000986319	-1.24927	5.39	2.81	1.44	1.48
ENSMUSG00000109372.1	protein_coding	Gm19410	5.6513e-05	1.38844	0.38	0.37	1.12	1	ENSMUSG00000034792.8	protein_coding	Gna15	0.00098974	-1.162	6.05	7.48	2.47	2.81
ENSMUSG00000034422.14	protein_coding	Parp14	5.72891e-05	1.84767	0.39	0.31	1.24	1.54	ENSMUSG00000078317.6	protein_coding	F8a	0.000994036	-1.2817	2.15	2.01	0.72	0.74
ENSMUSG00000072949.6	protein_coding	Acot1	5.75524e-05	1.00666	7.97	7.14	15.4	15.8	ENSMUSG00000054763.9	protein_coding	Defb42	0.00104442	-2.10391	6.01	4.82	1.36	0.61
ENSMUSG00000111258.1	lncRNA	Gm34397	5.76945e-05	7.13293	0	0	2.21	3.13	ENSMUSG00000084990.1	lncRNA	Gm14549	0.00104949	-1.07935	7.7	7.29	2.95	3.31
ENSMUSG00000038199.12	protein_coding	Iqca1l	5.83e-05	3.13555	0.09	0.09	0.77	1.27	ENSMUSG00000037001.10	protein_coding	Zfp39	0.00107583	-1.36403	1.09	1.31	0.43	0.37
ENSMUSG00000024063.13	protein_coding	Lbh	6.02272e-05	1.77058	0.47	0.4	1.87	1.44	ENSMUSG00000108452.1	TEC	4930413G21Rik	0.00108286	-2.53419	2.27	2.12	0.4	0.15
ENSMUSG00000107155.1	TEC	Gm43793	6.42703e-05	2.12622	0.48	0.67	3.31	2.52	ENSMUSG00000101655.1	lncRNA	2310040G24Rik	0.00110695	-1.00161	18.55	20.04	8	9.24
ENSMUSG00000035967.15	protein_coding	Ints6l	6.46568e-05	1.07088	2.43	2.59	5.6	5.36	ENSMUSG00000096974.2	lncRNA	Gm26881	0.0012355	-2.45617	4.25	4.96	0.7	0.51
ENSMUSG00000036782.13	protein_coding	Klhl13	6.51174e-05	1.24162	1.02	1.09	2.75	2.56	ENSMUSG00000118626.1	processed_pseudogene	AC127285.1	0.00126513	-1.03904	6.41	6.82	3.06	2.67
ENSMUSG00000030774.13	protein_coding	Pak1	6.9657e-05	1.10871	2.87	4	8.03	7.48	ENSMUSG00000035697.14	protein_coding	Arhgap45	0.00126537	-1.24986	1.75	1.64	0.53	0.69
ENSMUSG00000035509.17	protein_coding	Fbxl21	6.98188e-05	2.24845	1.02	0.3	2.83	4.21	ENSMUSG00000085577.1	unprocessed_pseudogene	Mageb6-ps	0.00127248	-5.86617	1.17	0.86	0	0
ENSMUSG00000005373.13	protein_coding	Mlxipl	7.0062e-05	1.47132	0.75	1.58	3.21	3.57	ENSMUSG00000063383.5	protein_coding	Zfp947	0.00128363	-1.63622	1.35	1.02	0.35	0.26
ENSMUSG00000106115.1	TEC	Gm43420	7.11642e-05	1.37195	1.38	1.53	4.59	3.53	ENSMUSG00000000934.9	protein_coding	Top1mt	0.00129557	-1.03165	5.5	3.84	2.3	1.78
ENSMUSG00000038045.14	protein_coding	Sult6b1	7.34619e-05	1.61246	2.28	2.41	7.79	7.98	ENSMUSG00000113095.1	lncRNA	Gm7969	0.00132817	-1.96993	26.16	28.16	3.01	7.58
ENSMUSG00000036019.8	protein_coding	Tmtc2	7.34818e-05	1.8138	0.36	0.39	1.58	1.37	ENSMUSG00000051650.11	protein_coding	B3gnt2	0.00132982	-1.18208	3.47	1.91	0.78	1.25
ENSMUSG00000006538.12	protein_coding	Ihh	7.4353e-05	1.80684	0.61	0.44	1.96	2.16	ENSMUSG00000028519.16	protein_coding	Dab1	0.0013425	-2.5612	1.69	1.91	0.07	0.32
ENSMUSG00000069804.2	protein_coding	Gm10277	8.11903e-05	2.82083	0.1	0.15	1.22	0.99	ENSMUSG00000037577.13	protein_coding	Ephx3	0.00134347	-1.72965	1.4	1.26	0.33	0.3
ENSMUSG00000068762.11	protein_coding	Gstm6	8.79579e-05	1.06071	4.52	6.38	11.37	12.28	ENSMUSG00000019917.10	protein_coding	2025-09-10	0.00135742	-1.22931	2.04	3.42	0.9	1.1
ENSMUSG00000012187.13	protein_coding	Mogat1	8.86194e-05	7.2064	0	0	2.79	2.12	ENSMUSG00000000167.14	protein_coding	Pih1d2	0.00138749	-1.13351	8.97	8.07	3.9	2.91
ENSMUSG00000110457.2	transcribed_unprocessed_pseudogene	Gm45752	9.08299e-05	3.10364	0.13	0.12	1.46	1.37	ENSMUSG00000001095.5	protein_coding	Slc13a2	0.00139896	-1.16509	2.4	2.4	0.98	0.88
ENSMUSG00000039543.16	protein_coding	Cfap70	9.09582e-05	2.87474	0.16	0.08	0.61	1.63	ENSMUSG00000024386.9	protein_coding	Proc	0.00146763	-5.63798	1.25	0.81	0	0
ENSMUSG00000024513.16	protein_coding	Mbd2	9.11666e-05	1.0084	4.16	5.36	9.59	10.21	ENSMUSG00000089902.1	lncRNA	Gm13625	0.00154328	-1.76278	6.63	12.1	2.89	1.5
ENSMUSG00000075707.5	protein_coding	Dio3	9.80619e-05	1.29051	1.53	1.3	3.66	3.71	ENSMUSG00000105789.1	lncRNA	Gm42997	0.00155092	-3.11929	1.3	2.44	0	0.25
ENSMUSG00000000159.16	protein_coding	Igsf5	0.000101231	2.60209	0.15	0.38	1.6	2.39	ENSMUSG00000053687.15	protein_coding	Dpep2	0.00155923	-1.58329	1.34	1.26	0.24	0.45
ENSMUSG00000097924.2	lncRNA	A730020E08Rik	0.000101612	2.14077	0.55	0.44	1.72	3.4	ENSMUSG00000040697.10	protein_coding	Dnajc16	0.00156465	-1.00413	1.25	1.18	0.54	0.54
ENSMUSG00000086254.1	lncRNA	3100003L05Rik	0.000101659	1.02628	9.21	11.38	21.03	22.51	ENSMUSG00000023806.10	protein_coding	Rsph3b	0.00159122	-1.04176	5.33	5.44	2.93	1.74
ENSMUSG00000032532.7	protein_coding	Cck	0.00010316	2.65981	0.56	0.54	4.42	4.11	ENSMUSG00000090147.1	processed_pseudogene	Gm3329	0.00161929	-5.6067	2.19	1.75	0	0
ENSMUSG00000027444.2	protein_coding	Cstdc1	0.000103191	2.06278	1.27	1.76	7.63	7.12	ENSMUSG00000113865.1	processed_pseudogene	Selenok-ps6	0.00162324	-1.69923	20.55	21.46	4.66	5.38
ENSMUSG00000113196.1	TEC	D230049E03Rik	0.000104523	1.56964	0.32	0.46	1.43	1.14	ENSMUSG00000027694.9	transcribed_processed_pseudogene	Gm8325	0.00163513	-2.65793	16.35	8.59	2.21	0.37
ENSMUSG00000107192.1	lncRNA	Gm19583	0.000110186	1.32997	2.2	1.81	5.23	5.55	ENSMUSG00000106019.1	lncRNA	Gm43672	0.00165172	-1.89305	1.72	1.5	0.32	0.34
ENSMUSG00000046491.10	protein_coding	C1qtnf2	0.000111017	1.54846	2.14	1.23	5.46	5.26	ENSMUSG00000021594.11	protein_coding	Srd5a1	0.00166623	-1.73296	1.49	2.13	0.33	0.51
ENSMUSG00000090077.9	protein_coding	Lime1	0.000111906	1.17939	4.93	4.26	10.19	11.64	ENSMUSG00000114547.1	processed_pseudogene	Gm3226	0.00169194	-1.30139	4.05	5.84	1.02	2.33
ENSMUSG00000021895.10	protein_coding	Arhgef3	0.000112198	1.00552	1.57	1.47	3.16	3.14	ENSMUSG00000031809.10	protein_coding	1700018B08Rik	0.00169752	-1.5136	4.01	3.29	0.97	1.08
ENSMUSG00000029185.14	protein_coding	Fam114a1	0.000115875	1.64149	1	0.49	2.73	2.18	ENSMUSG00000090093.8	protein_coding	Gm14399	0.00172571	-1.34572	13.57	8.53	4.27	2.88
ENSMUSG00000025983.11	protein_coding	Ccdc150	0.000117276	1.2347	1.58	1.06	3.12	3.37	ENSMUSG00000091034.8	protein_coding	Gm17660	0.00175671	-2.92151	4.67	4.4	0.6	0.23
ENSMUSG00000117525.1	lncRNA	Gm50034	0.00011967	6.77023	0	0	1.75	1.54	ENSMUSG00000018727.19	protein_coding	Cpsf4l	0.00176489	-2.43292	2.01	1.64	0.06	0.38
ENSMUSG00000038903.13	protein_coding	Ccdc68	0.000120238	1.21328	2.4	2.09	5.47	5.52	ENSMUSG00000068860.5	protein_coding	Gm128	0.00181091	-1.89298	1.34	1.75	0.31	0.31
ENSMUSG00000109038.1	TEC	Gm45120	0.000121212	1.30967	10.01	9.26	23.7	27.36	ENSMUSG00000030087.11	protein_coding	Klf15	0.00192093	-1.5447	2.27	1.87	0.53	0.59
ENSMUSG00000109428.1	TEC	Gm45698	0.000121652	1.67923	1.33	1.21	5.21	3.92	ENSMUSG00000096332.2	unprocessed_pseudogene	Gm21241	0.00196871	-5.66349	0.75	1.38	0	0
ENSMUSG00000021211.4	protein_coding	Akr1c12	0.000121717	1.05211	4	4.06	8.8	8.64	ENSMUSG00000026548.4	protein_coding	Slamf9	0.00199498	-1.28403	3.94	3.4	1.32	1.21
ENSMUSG00000090516.1	processed_pseudogene	Rps11-ps1	0.000127327	1.02159	13.89	18.86	35.73	33.67	ENSMUSG00000023153.9	protein_coding	Tmem52	0.00203465	-1.55337	3.77	3.94	1.08	1
ENSMUSG00000047369.17	protein_coding	Dnah14	0.000128245	1.09347	3.05	2.3	4.99	6.86	ENSMUSG00000006457.4	protein_coding	Actn3	0.00208172	-1.57037	1.89	1.95	0.66	0.38
ENSMUSG00000026938.10	protein_coding	Fcna	0.000128406	6.69522	0	0	1.67	1.19	ENSMUSG00000028716.15	protein_coding	Pdzk1ip1	0.00208692	-1.14194	7.68	8.46	3.25	3.06
ENSMUSG00000028926.15	protein_coding	Cdk14	0.000132614	1.29454	1	0.88	2.79	2.16	ENSMUSG00000027938.11	protein_coding	Creb3l4	0.00213016	-2.54087	1.2	1.39	0.14	0.17
ENSMUSG00000037279.13	protein_coding	Ovol2	0.000132854	1.05459	3.36	3.89	6.87	8.79	ENSMUSG00000048706.3	protein_coding	Lurap1l	0.00213276	-1.1016	2.19	1.74	0.72	0.86
ENSMUSG00000015942.9	protein_coding	Gtf2ird2	0.000134058	2.14828	0.11	0.3	1.24	0.93	ENSMUSG00000101615.1	processed_pseudogene	Gm8495	0.00215109	-5.42527	1.62	1.15	0	0
ENSMUSG00000021414.8	protein_coding	Fam217a	0.000136177	1.95451	0.38	0.48	1.74	2.11	ENSMUSG00000061808.4	protein_coding	Ttr	0.002203	-2.78742	1.24	1.65	0.11	0.16
ENSMUSG00000085351.1	lncRNA	Gm12472	0.000138306	2.2485	0.52	0.61	2.12	4.13	ENSMUSG00000086606.1	lncRNA	Gm13205	0.00221917	-1.06558	15.47	13.6	6.85	5.31
ENSMUSG00000112132.1	lncRNA	Gm36229	0.000143182	2.13487	0.57	0.22	1.7	2.31	ENSMUSG00000096803.1	protein_coding	Gm6803	0.00234179	-5.57113	1.87	3.64	0	0
ENSMUSG00000027210.20	protein_coding	Meis2	0.000147585	1.04261	1.68	2.31	4.73	3.84	ENSMUSG00000060967.6	protein_coding	Etd	0.00242214	-5.55751	1.6	3.19	0	0
ENSMUSG00000036103.9	protein_coding	Colec12	0.000150188	1.40226	0.75	0.52	1.54	2.09	ENSMUSG00000006490.3	protein_coding	Prl8a9	0.00242558	-1.61768	3.91	3.52	1.29	0.62
ENSMUSG00000105939.1	TEC	Gm43322	0.000154783	3.065	0.1	0.14	1.67	1.05	ENSMUSG00000034634.7	protein_coding	Ly6d	0.0025618	-5.33272	1.48	0.98	0	0
ENSMUSG00000028039.11	protein_coding	Efna3	0.000155719	1.20434	1.84	1.84	5.49	3.65	ENSMUSG00000087307.1	lncRNA	Gm12925	0.00261632	-1.53841	10.35	7.98	2.09	2.83
ENSMUSG00000026450.14	protein_coding	Chit1	0.000158704	1.26274	1.77	1.61	4.54	4.14	ENSMUSG00000070336.3	protein_coding	Fbxo47	0.00265774	-1.57094	1.54	2.55	0.49	0.57
ENSMUSG00000033998.9	protein_coding	Kcnk1	0.000165065	1.41424	1.05	2.26	5.19	4.45	ENSMUSG00000094035.3	protein_coding	Ldlrad2	0.00269443	-1.70032	2.85	2	0.56	0.58
ENSMUSG00000003575.13	protein_coding	Crtc1	0.000167841	1.3018	0.67	0.75	1.98	1.81	ENSMUSG00000025494.8	protein_coding	Sigirr	0.00277691	-1.10655	3.62	3.94	1.87	1.18
ENSMUSG00000113241.1	lncRNA	Gm40663	0.000173946	4.71622	0.09	0	1.64	1.7	ENSMUSG00000024799.16	protein_coding	Tm7sf2	0.00289633	-1.35191	3.11	3.06	0.83	1.12
ENSMUSG00000105259.1	TEC	Gm42874	0.000181037	2.77266	0.19	0.13	1.64	1.07	ENSMUSG00000050945.8	protein_coding	Zfp438	0.00292758	-1.36851	0.99	1.54	0.43	0.37
ENSMUSG00000071847.13	protein_coding	Apcdd1	0.000184126	1.05863	0.48	0.48	0.98	1.11	ENSMUSG00000024128.13	protein_coding	Sbp	0.00297026	-5.32028	1.7	0.65	0	0
ENSMUSG00000034855.13	protein_coding	Cxcl10	0.000189834	6.62961	0	0	1.33	0.77	ENSMUSG00000041351.16	protein_coding	Rap1gap	0.00298533	-1.90137	0.8	1.35	0.24	0.19
ENSMUSG00000049872.8	protein_coding	Calhm5	0.00019035	1.56173	0.46	0.21	1.15	1.03	ENSMUSG00000028803.18	protein_coding	Nipal3	0.00300116	-1.2435	2.98	1.79	0.53	1.13
ENSMUSG00000074452.13	protein_coding	Pate2	0.00019131	3.03153	0.35	0.19	3.64	2.01	ENSMUSG00000040429.6	protein_coding	Mterf1a	0.00310039	-1.01829	2.62	3.94	1.27	1.56
ENSMUSG00000043501.5	protein_coding	Lgals2	0.000193851	2.71304	0.71	0.57	3.58	6.82	ENSMUSG00000039813.14	protein_coding	Tbc1d2	0.00318157	-1.08798	1.81	1.63	0.88	0.53
ENSMUSG00000084846.1	lncRNA	A730011C13Rik	0.000198473	3.31326	0.12	0.05	0.78	1.37	ENSMUSG00000030292.10	protein_coding	Smco2	0.00329774	-4.95392	1.19	1.19	0	0
ENSMUSG00000057092.12	protein_coding	Fxyd3	0.00020378	6.91976	0	0	1.37	2.8	ENSMUSG00000118125.1	protein_coding	Gm50387	0.00331541	-1.54948	1.28	1.46	0.19	0.52
ENSMUSG00000022875.18	protein_coding	Kng1	0.000219364	1.82755	0.52	0.49	1.79	2.34	ENSMUSG00000063160.12	protein_coding	Numbl	0.00332588	-1.21715	1.51	1.57	0.55	0.56
ENSMUSG00000028755.3	protein_coding	Cda	0.000220041	6.63006	0	0	1.73	1.89	ENSMUSG00000024033.10	protein_coding	Rsph1	0.00339089	-1.4158	4.09	2.71	0.76	1.23
ENSMUSG00000021187.14	protein_coding	Tc2n	0.000228957	1.09022	1.17	1.28	2.67	2.84	ENSMUSG00000042938.8	processed_pseudogene	Gm14117	0.00364438	-1.44521	5.66	4.55	0.79	2.07
ENSMUSG00000048899.8	protein_coding	Rimkla	0.00023159	1.54008	0.31	0.43	1.3	1.12	ENSMUSG00000020648.3	protein_coding	Dus4l	0.00369057	-1.07887	8.83	8.91	3.58	3.6
ENSMUSG00000062519.13	protein_coding	Zfp398	0.000242109	1.29114	0.6	0.61	1.46	1.73	ENSMUSG00000029716.13	protein_coding	Tfr2	0.003721	-1.61399	2.08	3.33	0.49	0.84
ENSMUSG00000104682.1	TEC	Gm42636	0.000249326	1.72937	0.59	0.4	1.85	1.85	ENSMUSG00000003273.14	protein_coding	Car11	0.00375818	-5.03859	0.61	1.45	0	0
ENSMUSG00000022199.12	protein_coding	Slc22a17	0.000252151	1.67165	0.42	0.76	2.38	1.93	ENSMUSG00000115458.1	processed_pseudogene	Gm48931	0.0037979	-3.12345	12.24	13.39	1.78	0
ENSMUSG00000057098.14	protein_coding	Ebf1	0.000252321	1.11562	1.05	0.79	1.84	2.36	ENSMUSG00000109993.1	lncRNA	Gm45659	0.00392162	-5.22362	1.77	1.62	0	0
ENSMUSG00000060594.6	protein_coding	Layn	0.00025259	6.44271	0	0	1.41	0.82	ENSMUSG00000037535.5	lncRNA	1700021A07Rik	0.00396337	-1.62348	7.64	7.8	2.19	1.64
ENSMUSG00000112421.1	lncRNA	4933406B15Rik	0.000254954	6.59838	0	0	0.99	1.2	ENSMUSG00000107035.1	processed_pseudogene	Ybx1-ps2	0.00401682	-1.65116	2.95	3.32	0.52	0.97
ENSMUSG00000041132.11	protein_coding	N4bp2l1	0.000255628	1.702	0.64	0.93	3.01	2.84	ENSMUSG00000082002.1	processed_pseudogene	Gm6568	0.00408701	-5.01431	1.4	0.97	0	0
ENSMUSG00000050503.9	protein_coding	Fbxl22	0.000261352	1.21886	0.67	0.71	1.72	1.7	ENSMUSG00000006850.8	protein_coding	Tmco6	0.00409855	-1.47697	1.88	2.44	0.75	0.48
ENSMUSG00000106928.1	TEC	Gm43860	0.000264573	1.95662	0.2	0.34	1.22	1.27	ENSMUSG00000044820.6	protein_coding	AY074887	0.00410061	-1.60815	4.57	3.77	1.38	0.7
ENSMUSG00000040666.19	protein_coding	Sh3bgr	0.000266027	6.67212	0	0	1.94	2.6	ENSMUSG00000116947.1	lncRNA	2410003I16Rik	0.00412313	-1.24564	13.06	11.52	3.92	4.53
ENSMUSG00000027230.9	protein_coding	Creb3l1	0.000272626	1.85445	0.33	0.3	1.32	1.36	ENSMUSG00000021892.14	protein_coding	Sh3bp5	0.00423228	-1.19763	1.75	1.52	0.57	0.61
ENSMUSG00000025795.8	protein_coding	Rassf3	0.000280826	1.10673	1.43	0.96	2.51	2.88	ENSMUSG00000058254.12	protein_coding	Tspan7	0.00445627	-1.7534	1.23	1.63	0.18	0.42
ENSMUSG00000079536.1	protein_coding	Ctag2l1	0.0002939	1.0224	11.09	8.22	20.8	20.28	ENSMUSG00000051669.6	protein_coding	AU021092	0.0044581	-1.7948	1.56	1.81	0.28	0.41
ENSMUSG00000082186.2	processed_pseudogene	Gm12403	0.000297029	6.56305	0	0	0.98	1.78	ENSMUSG00000096323.2	protein_coding	Gm20767	0.00451361	-1.33236	3.21	2.83	0.9	1.01
ENSMUSG00000021950.15	protein_coding	Anxa8	0.000305671	1.57443	0.68	1.07	3.28	2.57	ENSMUSG00000079657.10	protein_coding	Rab26	0.00463395	-1.39156	2.6	2.7	1.12	0.51
ENSMUSG00000038305.15	protein_coding	Spats2l	0.000320693	2.34383	0.34	0.15	1.99	1.04	ENSMUSG00000087022.4	lncRNA	9130024F11Rik	0.00469078	-1.13218	2.19	2.42	1.1	0.69
ENSMUSG00000037610.15	protein_coding	Kcnmb2	0.000321994	5.74328	0	0.03	0.85	1.7	ENSMUSG00000096192.2	transcribed_processed_pseudogene	Gm18856	0.00472605	-1.72693	2.63	2.31	0.42	0.68
ENSMUSG00000033207.7	protein_coding	Mamdc2	0.000322772	1.46049	0.74	0.44	1.97	1.61	ENSMUSG00000087283.1	lncRNA	Gm13580	0.00501273	-1.03249	12.44	12.98	6.25	4.5
ENSMUSG00000021003.10	protein_coding	Galc	0.000329867	1.53748	0.41	0.34	1.14	1.3	ENSMUSG00000104159.1	TEC	Gm38099	0.00503275	-1.04383	1.6	1.79	0.79	0.62
ENSMUSG00000024524.17	protein_coding	Gnal	0.000350198	1.06501	1.85	1.64	3.27	4.41	ENSMUSG00000082809.3	processed_pseudogene	Gm14150	0.00533884	-1.4057	3.04	2.45	0.43	1.13
ENSMUSG00000000706.16	protein_coding	Btn1a1	0.000355191	1.41064	1.43	1.74	5.46	3.93	ENSMUSG00000085143.1	lncRNA	Gm11520	0.00544211	-4.79717	1.74	0.87	0	0
ENSMUSG00000026170.6	protein_coding	Cyp27a1	0.000357665	6.31781	0	0	0.91	1.17	ENSMUSG00000101751.1	unprocessed_pseudogene	Gm2427	0.00564704	-1.66412	2.71	3.09	0.69	0.63
ENSMUSG00000078206.1	protein_coding	Fthl17d	0.000372465	1.23183	4.13	3.36	10.99	7.97	ENSMUSG00000033770.13	protein_coding	Clcnka	0.0056515	-1.48048	1.06	1.31	0.32	0.33
ENSMUSG00000029279.15	protein_coding	Brdt	0.000378076	1.02768	1.77	2.21	4.28	4.27	ENSMUSG00000053192.9	protein_coding	Mllt11	0.00566853	-1.23277	3.62	2.53	1.36	0.8
ENSMUSG00000102760.1	TEC	Gm37258	0.000382564	1.23941	1.6	1.63	4	4.24	ENSMUSG00000086219.7	lncRNA	Srrm4os	0.00567731	-3.86429	0.68	1.53	0	0.1
ENSMUSG00000019779.15	protein_coding	Frk	0.000383189	1.16493	0.81	0.81	1.92	1.96	ENSMUSG00000085531.1	lncRNA	Slc36a3os	0.00569013	-3.51713	2.41	3.28	0.15	0.11
ENSMUSG00000033065.14	protein_coding	Pfkm	0.000387091	1.05042	1.36	1.48	3.29	2.93	ENSMUSG00000109108.1	lncRNA	Gm36371	0.00581988	-1.96869	1.24	2.32	0.3	0.3
ENSMUSG00000102670.1	TEC	Gm37436	0.000388099	2.6765	0.06	0.53	2.85	2.21	ENSMUSG00000055862.7	protein_coding	Izumo4	0.00593256	-2.54292	1.76	1.96	0.08	0.28
ENSMUSG00000110789.1	lncRNA	Gm33053	0.000390982	6.42018	0	0	1.2	0.91	ENSMUSG00000078956.3	lncRNA	Gm14221	0.00595286	-4.51568	0.67	1.88	0	0.03
ENSMUSG00000039236.18	protein_coding	Isg20	0.000399908	2.20541	0.53	0.53	2.95	3.01	ENSMUSG00000086730.2	lncRNA	Platr12	0.00595752	-1.13973	10.28	10.36	3.62	4.08
ENSMUSG00000040022.14	protein_coding	Rab11fip2	0.000415378	1.18993	0.51	0.63	1.46	1.36	ENSMUSG00000031750.15	protein_coding	Il34	0.00619852	-1.18008	5.32	6.14	2.7	1.49
ENSMUSG00000084137.1	processed_pseudogene	Gm9085	0.000430299	2.48656	0.34	0.32	1.97	2.64	ENSMUSG00000027863.8	protein_coding	Cd2	0.00620708	-1.40653	2.66	2.78	0.79	0.78
ENSMUSG00000028630.9	protein_coding	Dyrk2	0.000440906	1.14784	0.43	0.65	1.24	1.31	ENSMUSG00000096856.7	protein_coding	Gm10778	0.0063229	-1.21147	2.89	1.85	0.89	0.77
ENSMUSG00000033857.12	protein_coding	Engase	0.000441715	1.23321	1.11	1.49	3.56	3.1	ENSMUSG00000113003.1	TEC	Gm47138	0.0064463	-1.04009	1.49	1.44	0.53	0.67
ENSMUSG00000006435.16	protein_coding	Neurl1a	0.000444991	1.31249	0.54	0.69	1.54	1.79	ENSMUSG00000025400.11	protein_coding	Tac2	0.00654584	-1.24763	6.88	5.89	2.09	2.17
ENSMUSG00000033389.16	protein_coding	Arhgap44	0.000452065	1.40325	0.47	0.55	1.52	1.48	ENSMUSG00000103708.1	lncRNA	Gm33222	0.00661477	-1.14916	7.39	9.02	2.58	3.47
ENSMUSG00000021066.9	protein_coding	Atl1	0.000469836	1.2595	0.6	0.54	1.08	1.86	ENSMUSG00000100417.2	lncRNA	Gm28578	0.00694258	-1.43885	2.64	2.21	0.73	0.62
ENSMUSG00000027861.13	protein_coding	Casq2	0.000498805	1.10484	1.51	1.33	3.74	2.8	ENSMUSG00000023411.12	protein_coding	Nfatc4	0.00699378	-1.08664	1.66	1.2	0.58	0.53
ENSMUSG00000104910.1	lncRNA	Gm43331	0.000512688	2.31662	0.13	0.38	1.88	1.38	ENSMUSG00000086392.9	lncRNA	Mccc1os	0.00704941	-1.12111	1.62	1.42	0.52	0.63
ENSMUSG00000030638.13	protein_coding	Sh3gl3	0.000517327	1.13146	2.21	2.37	6.39	4.41	ENSMUSG00000113664.1	processed_pseudogene	Gm47184	0.00707163	-2.54022	3.85	3.4	0.68	0.17
ENSMUSG00000042436.12	protein_coding	Mfap4	0.000525329	1.00191	2.58	2.57	5.45	5.39	ENSMUSG00000114282.1	TEC	5330431K02Rik	0.00709193	-1.85758	0.82	1.31	0.31	0.09
ENSMUSG00000066456.14	protein_coding	Hmgn3	0.000542587	2.47382	0.69	0.44	4.28	3.74	ENSMUSG00000025955.13	protein_coding	Akr1cl	0.00710873	-1.69887	1.69	2.05	0.34	0.45
ENSMUSG00000079049.9	protein_coding	Serpinb1c	0.000559971	1.36026	1.71	1.25	4.87	3.53	ENSMUSG00000096221.3	lncRNA	1500002C15Rik	0.00746576	-1.45864	1.14	1.42	0.44	0.27
ENSMUSG00000070891.2	protein_coding	Gm12689	0.000586421	5.36812	0	0.03	1.55	1.13	ENSMUSG00000112175.1	lncRNA	4930452L12Rik	0.00751058	-4.22844	2.04	1.12	0	0.06
ENSMUSG00000020814.13	protein_coding	Mxra7	0.000596326	1.48412	0.94	0.83	2.92	2.63	ENSMUSG00000032850.16	protein_coding	Rnft2	0.00753882	-1.67811	1.6	0.83	0.23	0.29
ENSMUSG00000038507.6	protein_coding	Parp12	0.00059922	1.2162	0.76	0.78	2.21	1.7	ENSMUSG00000040415.15	protein_coding	Dtx3	0.00755336	-1.10749	4.02	3.67	1.99	1.02
ENSMUSG00000059327.9	protein_coding	Eda	0.000602861	1.37025	0.8	1.38	3.46	2.72	ENSMUSG00000005681.12	protein_coding	Apoa2	0.00761895	-1.13074	10.54	11.47	3.96	4.22
ENSMUSG00000106205.1	TEC	C230096K16Rik	0.000604044	1.34229	0.95	1.43	3.29	3.41	ENSMUSG00000096141.2	protein_coding	Dnah7a	0.00761895	-2.56471	2.24	1.45	0.19	0.14
ENSMUSG00000005547.14	protein_coding	Cyp2a5	0.000613849	6.21703	0	0	1.7	0.73	ENSMUSG00000067642.11	protein_coding	Adgrf3	0.00774307	-1.29347	1.85	1.52	0.65	0.42
ENSMUSG00000027827.17	protein_coding	Kcnab1	0.000618436	1.48314	0.27	0.43	1	1.21	ENSMUSG00000037143.17	protein_coding	Cfap61	0.00800423	-3.74509	1.16	1.01	0	0.1
ENSMUSG00000108594.1	TEC	Gm44770	0.000653914	4.38676	0	0.07	1.32	1.3	ENSMUSG00000086502.1	lncRNA	B130055M24Rik	0.00807596	-2.51813	1.01	1.32	0.06	0.17
ENSMUSG00000053338.9	protein_coding	Tarm1	0.000657954	1.70272	0.88	0.49	2.4	2.75	ENSMUSG00000108573.1	TEC	Gm44986	0.00822029	-1.05165	1.56	1.51	0.58	0.65
ENSMUSG00000031351.15	protein_coding	Zfp185	0.000659388	1.44603	0.33	0.52	1.37	1.26	ENSMUSG00000089804.2	lncRNA	Gm16136	0.00835222	-1.98149	1.39	1.93	0.24	0.31
ENSMUSG00000030067.17	protein_coding	Foxp1	0.000668093	1.29258	1.92	1.11	4.12	3.99	ENSMUSG00000032855.6	protein_coding	Pkd1	0.00844724	-1.04357	1.84	1.14	0.8	0.42
ENSMUSG00000104043.1	protein_coding	Gm6525	0.000669996	6.18573	0	0	1.23	0.95	ENSMUSG00000062444.15	protein_coding	Ap3b2	0.00846162	-1.07064	1.86	2.05	0.68	0.85
ENSMUSG00000021032.13	protein_coding	Ngb	0.000676022	5.23525	0	0.03	1.36	0.85	ENSMUSG00000074136.9	lncRNA	4930513N10Rik	0.00846962	-1.34932	1.46	1.72	0.41	0.53
ENSMUSG00000106870.1	TEC	Gm43681	0.000680879	2.65992	0.15	0.09	0.97	1.04	ENSMUSG00000069170.14	protein_coding	Adgrv1	0.00854811	-1.70975	1.38	1.27	0.24	0.32
ENSMUSG00000101724.1	lncRNA	Gm29453	0.000697146	2.66487	0.18	0.18	1.46	1.65	ENSMUSG00000040811.15	protein_coding	Eml2	0.00876308	-1.14938	2.29	1.45	0.71	0.65
ENSMUSG00000026721.16	protein_coding	Rabgap1l	0.000729226	1.36697	0.59	0.8	2.29	1.72	ENSMUSG00000096959.1	lncRNA	4930509G22Rik	0.00877838	-1.50175	1.27	0.78	0.37	0.16
ENSMUSG00000023259.16	protein_coding	Slc26a6	0.000762662	1.33023	3.1	3	9.04	8.05	ENSMUSG00000106968.1	lncRNA	C78283	0.0090751	-1.05966	5.12	6.27	2.52	2
ENSMUSG00000107443.1	processed_pseudogene	Gm7468	0.000770162	5.27437	0	0.09	2.08	4.12	ENSMUSG00000086727.8	protein_coding	4931428L18Rik	0.00933649	-1.40025	3.32	5.78	1.18	1.37
ENSMUSG00000042082.7	protein_coding	Arsb	0.000782761	1.25209	0.6	0.48	1.46	1.37	ENSMUSG00000097104.1	lncRNA	Gm26579	0.00934691	-1.23908	4.78	3.36	1.62	1.07
ENSMUSG00000108359.1	TEC	C430039J01Rik	0.000793173	1.99869	0.77	0.52	3.3	2.96	ENSMUSG00000100315.6	lncRNA	1700031P21Rik	0.00937093	-1.67305	9.24	4.53	0.76	2.04
ENSMUSG00000098488.7	protein_coding	Pla2g4b	0.000806913	1.63077	0.5	0.19	1.25	1.2	ENSMUSG00000082762.1	processed_pseudogene	Gm12366	0.00969023	-2.21617	2.33	1.05	0.21	0.17
ENSMUSG00000054589.1	lncRNA	Gm9949	0.000819934	6.09229	0	0	0.98	1.27	ENSMUSG00000074807.3	lncRNA	Gm10762	0.00978062	-1.05912	2.31	3.5	1.29	1.04
ENSMUSG00000036918.16	protein_coding	Ttc7	0.000831882	1.06584	2.78	2.65	4.98	7.13	ENSMUSG00000085482.1	lncRNA	A230083N12Rik	0.00983727	-1.90088	3.22	3.47	0.4	0.67
ENSMUSG00000017607.9	protein_coding	Tns4	0.000839697	1.85895	0.31	0.18	1.07	1.04	ENSMUSG00000112289.1	lncRNA	1110019B22Rik	0.00984489	-1.06512	5.29	4.62	1.49	2.36
ENSMUSG00000073371.4	processed_pseudogene	Gm6594	0.000851249	5.91864	0	0	5.9	6.43	ENSMUSG00000015127.14	protein_coding	Unkl	0.00986811	-1.41502	1.17	1.16	0.4	0.24
ENSMUSG00000034842.16	protein_coding	Art3	0.000874981	1.1643	3.35	2.61	7.24	7.19	ENSMUSG00000049291.6	protein_coding	Prss38	0.0102951	-1.15647	3.16	2.66	1.19	0.87
ENSMUSG00000112411.1	TEC	Gm19337	0.00088501	2.39033	0.25	0.14	1.39	1.3	ENSMUSG00000019301.5	protein_coding	Hsd17b1	0.0103268	-1.41386	1.99	1.96	0.57	0.52
ENSMUSG00000016356.18	protein_coding	Col20a1	0.000904356	1.50518	0.57	0.75	2.06	2.22	ENSMUSG00000044387.5	lncRNA	2410080I02Rik	0.0104917	-1.05969	14.97	14.93	4.25	7.26
ENSMUSG00000097413.2	lncRNA	A830052D11Rik	0.000908588	6.06646	0	0	1.52	2.02	ENSMUSG00000022261.6	protein_coding	Sdc2	0.010665	-1.01167	1.3	1.24	0.66	0.4
ENSMUSG00000087396.7	lncRNA	4933407K13Rik	0.000924806	1.34155	0.62	0.66	2.05	1.59	ENSMUSG00000100550.2	lncRNA	2310039L15Rik	0.010665	-1.24385	5.4	4.94	2.1	1.27
ENSMUSG00000059479.7	protein_coding	B3gnt8	0.00092844	1.37089	0.69	1.05	2.71	2.44	ENSMUSG00000112249.1	lncRNA	Gm30262	0.0107333	-3.96237	0.57	2.47	0.09	0
ENSMUSG00000031434.15	protein_coding	Morc4	0.000929799	1.61059	0.25	0.64	1.43	1.66	ENSMUSG00000109772.1	lncRNA	Gm39132	0.0108606	-3.17748	3.4	3.16	0.2	0.14
[truncated: 253 more rows]

## Sheet: Table S4
Table S4. Bivalent genes in E3.5 ICM, E4.5 ICM, E6.5 EPI and E6.5 ExE.
E3.5 ICM			E4.5 ICM			E6.5 EPI			E6.5 ExE
[truncated: 4,383 more rows]

## Sheet: Table S5
Table S5. Differential expressed genes in EPI, ExE and VE of E6.5 embryo treated with EED dTAG13 versus that treated with DMSO.
[truncated: 286 more rows]
[truncated: 4 more columns]

[truncated: 2 more sheets: Table S6, Table S7]
