# Supplementary material for: Decoding stage-specific functions of PRC2 in early embryogenesis uncovers roles in preimplantation development and primordial germ cell fate
Source: Nat Cell Biol. Author manuscript; Available in PMC 2026 Aug 3. (PMC13431653; doi:10.1038/s41556-026-02002-x)
Supplement: Source Data Statistical Source [file NIHMS2193647-supplement-Source_Data_Statistical_Source.xlsx]

## Sheet: Fig.1g
Repeat 1
	zygote	2-cell	4-cell	morula	blastocyst
DMSO	36	36	36	35	32
dTAG#1	28	28	28	27	16
dTAG#2	25	25	25	24	17
dTAG#3	24	24	24	23	17
	zygote	2-cell	4-cell	morula	blastocyst
DMSO	100	100	100	97.2222	88.8889
dTAG#1	100	100	100	96.4286	57.1429
dTAG#2	100	100	100	96	68
dTAG#3	100	100	100	95.8333	70.8333
Repeat 2
	zygote	2-cell	4-cell	morula	blastocyst
DMSO	22	22	22	22	18
dTAG#1	21	21	21	21	11
dTAG#2	26	26	26	24	18
dTAG#3	19	19	19	18	12
	zygote	2-cell	4-cell	morula	blastocyst
DMSO	100	100	100	100	81.8182
dTAG#1	100	100	100	100	52.381
dTAG#2	100	100	100	92.3077	69.2308
dTAG#3	100	100	100	94.7368	63.1579
Repeat 3
	zygote	2-cell	4-cell	morula	blastocyst
DMSO	26	26	26	26	22
dTAG#1	20	20	20	19	9
dTAG#2	33	33	33	31	24
dTAG#3	30	30	30	29	20
	zygote	2-cell	4-cell	morula	blastocyst
DMSO	100	100	100	100	84.6154
dTAG#1	100	100	100	95	45
dTAG#2	100	100	100	93.9394	72.7273
dTAG#3	100	100	100	96.6667	66.6667

## Sheet: Fig. 1j
		ICM cell number
	DMSO	dTAG#1	dTAG#2	dTAG#3
	19	0	8	8
rep1	11	8	8	1
	12	0	5	3
	10	2	4	9
	15	10	6	12
	3	0	0	7
	7	7	10	6
	11	1	2	3
	16	5	15	2
	15	2	11	7
rep2	11	2	9	4
	6	5	8	9
	16	12	7	11
	18	0	9	3
	9	10	2	7
	17	7	3	7
	6	0	2	5
	13	7	7	8
rep3	18	4	0	3
	14	4	11	7
	18	9	7	4
	6	7	0	2
	16	6	3	6
	12	5	5	3
	8	11	9	10
	11	3	7	8
		5	10	2
		6	2	10
			8	7

## Sheet: Fig. 1k
		TE cell number
	DMSO	dTAG#1	dTAG#2	dTAG#3
	64	14	56	40
rep1	33	43	52	21
	58	22	38	44
	53	47	61	51
	37	41	39	38
	26	17	40	35
	56	54	39	44
	32	34	34	30
	36	47	32	14
	42	27	39	38
rep2	23	19	26	36
	41	34	21	36
	44	46	32	41
	58	8	47	32
	41	42	18	46
	33	48	47	54
	45	16	45	25
	42	23	26	45
rep3	45	27	30	30
	55	45	33	29
	54	30	34	31
	30	16	38	17
	42	29	26	38
	51	27	38	34
	38	45	46	39
	42	19	42	42
		21	46	34
		29	33	45
			40	51

## Sheet: Fig. 3d
	DMSO		E2.5-dTAG		E3.5-dTAG
	EPI rate (%)	PrE rate (%)	EPI rate (%)	PrE (%)	EPI rate (%)	PrE (%)
Rep 1	8.10811	16.2162	5.55556	5.55556	11.6883	10.3896
	13.5593	8.47458	3.92157	13.7255	6	6
	26.4706	5.88235	3.77358	13.2075	8.33333	8.33333
	7.89474	7.89474	12.963	9.25926	8.10811	5.40541
	17.3913	13.0435	4.44444	6.66667	6.34921	7.93651
	12.9032	6.45161	3.50877	7.01754	6.74157	3.37079
			11.3208	5.66038	16.6667	14.2857
Rep 2	19.0476	11.1111	2.22222	13.3333	9.52381	9.52381
	11.1111	6.34921	10	10	6.45161	9.67742
	10.6061	7.57576	0	16.6667	13.5593	6.77966
	14.9254	7.46269	21.2121	6.06061	8.4507	9.85915
	13.5593	10.1695	6.12245	8.16327	6.97674	6.97674
	16.4384	10.9589	12.2449	6.12245	8.33333	8.33333
	12.987	7.79221	5.17241	12.069	12.7273	9.09091
			7.27273	10.9091
Rep 3	11.3636	11.3636	12.1951	14.6341	5.12821	5.12821
	12.2449	6.12245	9.52381	11.9048	15.2174	6.52174
	16.4557	10.1266	11.8644	11.8644	14.0351	10.5263
	18.8235	11.7647	11.7647	8.82353	13.6364	3.0303
	26	12	5.12821	12.8205	8.33333	3.33333
	15.7895	7.89474	4.54545	9.09091	5.17241	10.3448
	15.6863	7.84314	10.6383	6.38298	8.47458	11.8644
			0	13.7931	11.1111	12.6984
			8.69565	6.52174	4.34783	21.7391
			10.9091	7.27273	7.14286	17.8571
			4.08163	4.08163

## Sheet: Fig5b
	PGC cell number
	Eed dTAG/+	Eed dTAG/dTAG
rep 1	26	68
	34	71
	16	64
	22	78
	50	80
	43	58
	25	47
		44
		53
rep 2	14	60
	19	62
	25	51
	40	41
	36	30
	11	29
	63	40
		44
		82
		80
rep 3	40	68
	29	73
	39	55
	34	49
	36	53
	50	47
	44	50
		61
		62
		85

## Sheet: Fig5g
PGC cell number
Eed-dTAG	DMSO	dTAG	dTAG
Bmp4	WT	WT	KO
rep1	19	60	0
	25	68	0
	22	52	0
	30	77
	35
rep2	29	71	0
	28	46	3
	25	49	0
	36	34	0
	38
rep3	33	66	0
	37	44	1
	45	48	0
	15	54	2
	26

## Sheet: Fig6i
PGC cell number
Eed-dTAG	DMSO	dTAG	dTAG
Esrrb	WT	WT	KO
rep1	14	29	5
	21	33	3
	45	49	0
	32	39	0
	37	55	0
	19	58
	20	64
		69
rep2	18	72	0
	18	63	2
	25	65	0
	24	47	4
	39	42	0
	40	48
	41
rep3	18	35	0
	17	28	0
	24	50	0
	27	75	0
	26	78

## Sheet: Extended Fig. 1b
	Intensity of H3K27me3
1-cell (6 h)	1.00178	0.985491	1.01272
1-cell (11 h)	4.1405	4.12328	4.04251
2-cell (20 h)	13.0725	13.0725	13.5418
2-cell (30 h)	12.2125	12.2141	12.2106
4-cell	4.93377	4.93329	4.9324
Morula	2.77744	2.67475	2.8966
Blastocyst	1.737	1.83738	1.72587

## Sheet: Extended Fig. 1c
	Intensity of EED
1-cell (6 h)	0.994024	1.01095	0.995029
1-cell (11 h)	1.37005	1.37054	1.37365
2-cell (20 h)	2.09036	2.09099	1.97723
2-cell (30 h)	1.54335	1.54307	1.54279
4-cell	0.891261	0.892813	0.835751
Morula	1.27021	1.17248	1.14848
Blastocyst	0.499799	0.432171	0.437751

## Sheet: Extended Fig. 1f
	Pups number
Littles	Eed dTAG/dTAG X wt	Eed dTAG/dTAGX Eed dTAG/dTAG
	7	7
	6	6
	6	8
	8	6
	6	6
	7	7
	8	7
	8	8
		8
		6
		7
		5
		7
		6
		8

[truncated: 4 more sheets: Extended Fig. 1h, Extended Fig. 1i, Extended Fig. 1k, Extended Fig. 1m]
